# Supplementary material for: Pristionchus nematodes occur frequently in diverse rotting vegetal substrates and are not exclusively necromenic, while Panagrellus redivivoides is found specifically in rotting fruits
Source: PLoS One. 2018 Aug 3;13(8):e0200851. doi: 10.1371/journal.pone.0200851 (PMC6075748; doi:10.1371/journal.pone.0200851)
Supplement: S1 Table — Each sheet corresponds to a sampling location and is designated by a letter: A-G, locations in France, H-Z locations outside France, in alphabetical order. Presence of a nematode genus is indicated by ‘x’. When the relative abundance of different genera has been scored, 1 indicates the most abundant, followed by 2, 3, etc. Caenorhabditis (green column), Pristionchus (yellow), Panagrellus (orange) are indicated first. The other groups are indicated roughly in order of ease of extraction from the sample and identification. On the right, in columns 'Caenorhabditis abundance log index’ and ‘Pristionchus abundance log index’, is indicated the abundance log index (see Methods): here 5 is highest and 1 lowest. ‘f’ indicates feeding stages, ‘d’ dauer larvae, in order of abundance, with the caveat that dauer larvae are more difficult to identify than feeding stages. Note that the care and timing with which the different nematodes were identified and monitored for number and stages differ among the different sampling dates and locations. Some data for Caenorhabditis in sheets D-F are from [26,49]. Pristionchus are best distinguished from other diplogastrids in the adult stage; thus, a '*' in the ‘other diplogastrid’ column indicates that these diplogastrids could have been Pristionchus. The Caenorhabditis species are abbreviated ‘Cel’ for C. elegans, ‘Cbr’ for C. briggsae, ‘Cre’ for C. remanei, ‘Ctr’ for C. tropicalis, ‘Cvi’ for C. virilis, ‘Cpo’ for C. portoensis, ‘Cmo’ for C. monodelphis. Latitude and longitude coordinates are indicated with the number of digits corresponding to the precision. (XLSX) [file pone.0200851.s001.xlsx]

## Sheet: A. Crouy-sur-Ourcq
#	Location	GPS	Date (DD/MM/YYYY)	Sample	Caenorhabditis	Pristionchus	Panagrellus	Other rhabditid	Oscheius	Other diplogastrid	Panagrolaimus	Mesorhabditis	Protorhabdiits/Diploscapter	Bunonema	Other (e.g., aphelench)	Caenorhabditis abundance log index	Pristionchus abundance log index	C. species	Non-Caenorhabditis Frozen strains	Remarks
CR22	Crouy-sur-Ourcq, France	49.0885, 3.07083	2013-10-26	snail Helix																Also frozen progeny from wild C. elegans and C. briggsae individuals (as in Richaud et al. 2018)
CR23	Crouy-sur-Ourcq, France	49.0885, 3.07083	2013-10-26	slug
CR24	Crouy-sur-Ourcq, France	49.0885, 3.07083	2013-10-26	rotting Heracleum stem	1											3		Cbr 4/4
CR25	Crouy-sur-Ourcq, France	49.0885, 3.07083	2013-10-26	rotting stem (not Heracleum)
CR26	Crouy-sur-Ourcq, France	49.0835, 3.0764	2013-10-26	rotting wild apples
CR27	Crouy-sur-Ourcq, France	49.0835, 3.0764	2013-10-26	rotting stem	1											4f		Cel 9/9
CR28	Crouy-sur-Ourcq, France	49.0835, 3.0764	2013-10-26	rotting Symphytum stem	1											1		Cel 1/1
CR29	Crouy-sur-Ourcq, France	49.0828, 3.0769	2013-10-26	rotting stem
CR31	Crouy-sur-Ourcq, France	49.08205, 3.07518	2013-10-26	snail
CR32	Crouy-sur-Ourcq, France	49.08205, 3.07518	2013-10-26	rotting stem	1											3		Cel 5/5
CR33	Crouy-sur-Ourcq, France	49.08924, 3.05889	2013-10-26	rotting stem	2	1										2		Cbr 4/4
CR34	Crouy-sur-Ourcq, France	49.0823, 3.07	2013-10-26	rotting stem	2	1			3							2d	3	Cel 6/6
CR35	Crouy-sur-Ourcq, France	49.08235, 3.0694	2013-10-26	rotting Heracleum stem
CR36	Crouy-sur-Ourcq, France	49.0822, 3.0691	2013-10-26	rotting stem	1			2								4d		Cbr 7/7
CR37	Crouy-sur-Ourcq, France	49.0857, 3.0707	2013-10-26	rotting Heracleum stem	1											5df		Cel 9/9 JU2575
CR38	Crouy-sur-Ourcq, France	49.0861, 3.0720	2013-10-26	rotting stem												4df		Cel 8/8 JU2576
CR39	Crouy-sur-Ourcq, France	49.08935, 3.07128	2013-10-26	rotting apple
CR40	Crouy-sur-Ourcq, France	49.08625, 3.07190	2013-10-26	rotting Heracleum stem	1				2							4df		Cel 11/11
CR41	Crouy-sur-Ourcq, France	49.088, 3.072	2013-10-26	rotting Symphytum stem	2	1										2	3	Cbr 2/2 JU2584
CR42	Crouy-sur-Ourcq, France	49.08935, 3.07128	2013-10-26	rotting apple
CR43	Crouy-sur-Ourcq, France	49.08935, 3.07128	2013-10-26	rotting apple

## Sheet: B. Le Blanc & Indre
#	Location	GPS	Date (DD/MM/YYYY)	Sample	Caenorhabditis	Pristionchus	Panagrellus	Other rhabditid	Oscheius	Other diplogastrid	Panagrolaimus	Mesorhabditis	Protorhabdiits/Diploscapter		Bunonema	Other (e.g., aphelench)	Caenorhabditis abundance log index	Pristionchus abundance log index	C. species and frozen strain	Non-Caenorhabditis Frozen strains
B09_1	Le Blanc, Indre, France	46.63, 1.06	2009-09-27	rotting pear
B09_2	Le Blanc, Indre, France	46.63, 1.06	2009-09-27	rotting pear	x														Cbr (1/1)
B09_3	Le Blanc, Indre, France	46.63, 1.06	2009-09-27	rotting pear	x		x												Cbr JU1791
B09_4	Le Blanc, Indre, France	46.63, 1.06	2009-09-27	rotting pear			x
B09_5	Wood next to Le Blanc, Indre, France	46.63895, 1.05084	2009-09-27	rotting Arum stem		x												4
B09_6	Wood next to Le Blanc, Indre, France	46.63895, 1.05084	2009-09-27	rotting Arum stem, 50 cm from B09_5	x	x													Cel JU1792
B09_7	Wood next to Le Blanc, Indre, France	46.6379, 1.0493	2009-09-27	rotting Arum stem				x	x
B09_8	Wood next to Le Blanc, Indre, France	46.6379, 1.0493	2009-09-27	rotting Arum stem, 20 cm from B09_8
B09_9	Wood next to Le Blanc, Indre, France	46.6388, 1.0504	2009-09-27	rotting Arum stem		x
B09_10	Wood next to Le Blanc, Indre, France	46.6388, 1.0504	2009-09-27	rotting Arum stem, 5 m from B09_9		x
B09_11	Wood next to Le Blanc, Indre, France	46.6389, 1.0508	2009-09-27	rotting Arum stem		x												f
B09_12	Wood next to Le Blanc, Indre, France	46.6389, 1.0508	2009-09-27	rotting Arum stem, 1 m of B09_11							x
B09_13	Wood next to Le Blanc, Indre, France	46.6389, 1.0508	2009-09-27	rotting Arum stem, 2m of B09_12
B10_1	Le Blanc, Indre, France	46.63, 1.06	2010-10-03	rotting pear
B10_2	Le Blanc, Indre, France	46.63, 1.06	2010-10-03	rotting peach			1
B10_3	Le Blanc, Indre, France	46.63, 1.06	2010-10-03	rotting grapes
B10_4	Le Blanc, Indre, France	46.63, 1.06	2010-10-03	rotting plums
B10_5	Le Blanc, Indre, France	46.63, 1.06	2010-10-03	rotting plums	1														Cbr (1/1)
B10_6	Le Blanc, Indre, France	46.63, 1.06	2010-10-03	rotting pears	1		2												Cel (6/6) JU2828-30
B10_7	Le Blanc, Indre, France	46.63, 1.06	2010-10-03	rotting peach					1
B10_8	Wood next to Le Blanc, Indre, France	46.639, 1.051	2010-10-03	rotting Arum stem					1
B11_1	Wood next to Le Blanc, Indre, France	46.63895,1.05084	2011-10-23	rotting acorns (and slug)	x				x								4d		Cel (12/12) JU2139 and from slug Cel (1/1) JU2140
B11_2	Wood next to Le Blanc, Indre, France	46.638, 1.0494	2011-10-23	mushroom		x
B11_3	Wood next to Le Blanc, Indre, France	46.6389, 1.0508	2011-10-23	leaf litter				x
B11_4	Wood next to Le Blanc, Indre, France	46.633,1.049	2011-10-23	rotting medlar
B11_5	Wood next to Le Blanc, Indre, France	46.633,1.049	2011-10-23	rotting medlar, within one meter
B11_6	Wood next to Le Blanc, Indre, France	46.633,1.049	2011-10-23	rotting medlar, within one meter
B11_7	Wood next to Le Blanc, Indre, France	46.633,1.049	2011-10-23	mushroom, 1 m away from B1_4 towards NW
B11_8	Wood next to Le Blanc, Indre, France	46.631, 1.050	2011-10-23	rotting hawthorn fruits		x		x
B11_9	Wood next to Le Blanc, Indre, France	46.6302, 1.0508	2011-10-23	rotting Pteridium aquilinum (fern) stem		x
B11_10	Wood next to Le Blanc, Indre, France	46.6293, 1.0512	2011-10-23	rotting walnut skins	x	x			x								1		Cel (1/1) JU2141
B11_11	Wood next to Le Blanc, Indre, France	46.6277, 1.0523	2011-10-23	rotting stem	x			x		x							1		Cbr (1/1) JU2142
B11_12	Wood next to Le Blanc, Indre, France	46.6277, 1.0523	2011-10-23	rotting leaf				x
B11_13	Wood next to Le Blanc, Indre, France	46.6268, 1.0527	2011-10-23	rotting apples				x	x
B11_14	Wood next to Le Blanc, Indre, France	46.625, 1.0525	2011-10-23	rotting rush stem
B11_15	Wood next to Le Blanc, Indre, France	46.625, 1.0526	2011-10-23	3 yellow snails on top, ca. 0.8 cm diameter
B11_16	Wood next to Le Blanc, Indre, France	46.625, 1.0527	2011-10-23	rotting rush inflorescence (same)
B11_17	Wood next to Le Blanc, Indre, France	46.625, 1.0528	2011-10-23	rotting rush stems
B11_18	Wood next to Le Blanc, Indre, France	46.6245, 1.0525	2011-10-23	rotting walnuts	x			x	x		x						1		Cbr (1/1) JU2143
B11_19	Wood next to Le Blanc, Indre, France	46.6245, 1.0525	2011-10-23	rotting rush stems				x
B11_20	Le Blanc, Indre, France	46.63, 1.06	2011-10-24	rotting pear			x
B11_21	Le Blanc, Indre, France	46.63, 1.06	2011-10-24	rotting pear			x
B11_22	Le Blanc, Indre, France	46.63, 1.06	2011-10-24	rotting pear			x
B11_23	Le Blanc, Indre, France	46.63, 1.06	2011-10-24	rotting pear			x
B11_24	Le Blanc, Indre, France	46.63, 1.06	2011-10-24	rotting pear			x
B11_25	Le Blanc, Indre, France	46.63, 1.06	2011-10-24	rotting pear			x
B11_27	Le Blanc, Indre, France	46.63, 1.06	2011-10-24	rotting pear			x
B11_28	Le Blanc, Indre, France	46.63, 1.06	2011-10-24	rotting pear
B11_29	Le Blanc, Indre, France	46.63, 1.06	2011-10-24	rotting apple			x									x
B11_30	Le Blanc, Indre, France	46.63, 1.06	2011-10-24	rotting grapes	1		3		2								d		Cbr (12/12) JU2144
B11_31	Le Blanc, Indre, France	46.63, 1.06	2011-10-24	rotting walnut skins	x												4d		Cbr (21/21) JU2145
							Panagrellus dauers waving on fly pupa appendages
B12_1	Le Blanc, Indre, France	46.63, 1.06	2012-11-04	rotting pear
B12_2	Le Blanc, Indre, France	46.63, 1.06	2012-11-04	rotting pear			x
B12_3	Le Blanc, Indre, France	46.63, 1.06	2012-11-04	rotting pear
B12_4	Le Blanc, Indre, France	46.63, 1.06	2012-11-04	rotting pear			x
B12_5	Le Blanc, Indre, France	46.63, 1.06	2012-11-04	rotting pear		x	x		x
B12_6	Le Blanc, Indre, France	46.63, 1.06	2012-11-04	rotting tomatoes		x		x
B12_7	Le Blanc, Indre, France	46.63, 1.06	2012-11-04	rotting tomatoes				x
B13_21	Le Blanc, Indre, France	46.63, 1.06	2013-11-03	rotting pear
B13_22	Le Blanc, Indre, France	46.63, 1.06	2013-11-03	rotting pear			x
B13_23	Le Blanc, Indre, France	46.63, 1.06	2013-11-03	rotting pear			x
B13_24	Le Blanc, Indre, France	46.63, 1.06	2013-11-03	rotting pears
B13_25	Le Blanc, Indre, France	46.63, 1.06	2013-11-03	rotting apples
B13_26	Le Blanc, Indre, France	46.63, 1.06	2013-11-03	rotting kiwis	1												5df		Cbr (9/9) JU2579
B13_27	Le Blanc, Indre, France	46.63, 1.06	2013-11-03	rotting kiwi	3	2			1								1		Cbr (2/2) JU2580
B13_28	Le Blanc, Indre, France	46.63, 1.06	2013-11-03	rotting pears	2	1			3								2df		Cbr (6/7) + Cel (1/7) JU2581
B13_29	Le Blanc, Indre, France	46.63, 1.06	2013-11-03	rotting plums
B13_30	Le Blanc, Indre, France	46.63, 1.06	2013-11-03	rotting rhubarb stems												x
B13_31	Le Blanc, Indre, France	46.63, 1.06	2013-11-03	rotting apples	2		1										1		Cbr (1/1) JU2582
B13_32	Le Blanc, Indre, France	46.63, 1.06	2013-11-03	rotting grapes	x												d		Cbr (4/4)
B13_33	Le Blanc, Indre, France	46.63, 1.06	2013-11-03	rotting Iris bulbs		1			2
B13_34	Le Blanc, Indre, France	46.63, 1.06	2013-11-03	rotting Iris leaves	x												1		Cbr (2/2) JU2583
B13_35	Le Blanc, Indre, France	46.63, 1.06	2013-11-03	rotting apples
GP1	Grand Pressigny, Indre-et-Loire, France	46.921, 0.802	2013-11-02	rotting apple
GP2	Grand Pressigny, Indre-et-Loire, France	46.921, 0.802	2013-11-02	rotting apple		x	x	x
GP3	Grand Pressigny, Indre-et-Loire, France	46.921, 0.802	2013-11-02	rotting apple
GP4	Grand Pressigny, Indre-et-Loire, France	46.9213, 0.8024	2013-11-02	rotting figs
PSP1	Pouligny St Pierre, iIndre, France	46.68, 1.04	2013-11-02	rotting apple			x	x
PSP2	Pouligny St Pierre, iIndre, France	46.68, 1.04	2013-11-02	rotting apple							x
B14_01	Le Blanc, Indre, France	46.63, 1.06	2014-06-29	rotting plums
B14_02	Le Blanc, Indre, France	46.63, 1.06	2014-06-29	rotting cherries	1														Cbr JU2754	Mesorhabditis JU2755
B14_03	Le Blanc, Indre, France	46.63, 1.06	2014-06-29	rotting cherries					1
B14_04	Le Blanc, Indre, France	46.63, 1.06	2014-06-29	rotting rhubarb stems		4		2	3		1
B14_05	Le Blanc, Indre, France	46.63, 1.06	2014-06-29	rotting plums	1	4		2	3										Cbr JU2753
B14_11	Le Blanc, Indre, France	46.63, 1.06	2014-08-18	rotting pears	1	2	3										3		Cbr JU2791
B14_12	Le Blanc, Indre, France	46.63, 1.06	2014-08-18	rotting plums			1
B14_13	Le Blanc, Indre, France	46.63, 1.06	2014-08-18	rotting pears	2		1												Cbr JU2793
B14_14	Le Blanc, Indre, France	46.63, 1.06	2014-08-18	compost	3		2	1											Cbr
Br1	Etang Mouton, Indre, France	46.7093, 1.294	2016-05-14	humus, rotting leaves, acorns		2		3	1			4
Br2	Etang Mouton, Indre, France	46.7133, 1.2937	2016-05-14	humus, rotting leaves, acorns		4			1		2	3								Mesorhabditis JU3149
SA1	Saint-Aigny, Indre, France	46.6473, 1.0290	2016-05-15	rotting walnuts and soil below tree				3	1			2								Mesorhabditis JU3150
SA2	Saint-Aigny, Indre, France	46.6471, 1.0224	2016-05-15	humus, leaves, stems				1	2		4	3								Mesorhabditis JU3151
					22	20	25													Mesorhabditis JU3152

## Sheet: C. Longueville
#	Location	GPS	Date (DD/MM/YYYY)	Sample	Caenorhabditis	Pristionchus	Panagrellus	Other rhabditid	Oscheius	Other diplogastrid	Panagrolaimus	Mesorhabditis	Protorhabdiits/Diploscapter	Bunonema	Other (e.g., aphelench)	Caenorhabditis abundance log index	Pristionchus abundance log index	C. species	Non-Caenorhabditis Frozen strains
Long1	Longueville, France	48.5135, 3.252	2014-07-12	rotting wild apples					1		2
Long2	Longueville, France	48.51278, 3.25751	2014-07-12	rotting walnuts	4	2			3		1					2f		Cbr (10/10) JU2766
Long3	Longueville, France	48.51297, 3.27918	2014-07-12	droppings with cherries, away from cherry tree	1	3			2							3fd		Cvi (7/7) JU2756-63
Long4	Longueville, France	48.50972, 3.28139	2014-07-12	droppings with cherries, below tree, ca. 400 m from previous	3				1		2					2		Cvi (3/3) JU2764-5
Long5	Longueville, France	48.50976, 3.28140	2014-07-12	rotting cherries
Long6	Longueville, France	48.5098, 3.2811	2014-07-12	rotting plums		1			2		3
Long7	Longueville, France	48.5098, 3.2812	2014-07-12	rotting apples					2		1
Long8	Longueville, France	48.5098, 3.2814	2014-07-12	rotting plums
Long9	Longueville, France	48.5098, 3.2814	2014-07-12	rotting apples							1
Long10	Longueville, France	48.5098, 3.2814	2014-07-12	rotting fungus fallen from tree					1		2
Long11	Longueville, France	48.50749, 3.27438	2014-07-12	rotting walnuts, from 2 isolated trees in field		3			2		1
Long12	Longueville, France	48.502, 3.277	2014-07-12	rotting red Arion slug
Long13	Longueville, France	48.50095, 3.24907	2014-07-12	rotting wild cherries
Long14	Longueville, France	48.50112, 3.24631	2014-07-12	rotting stems of Arctium, Asteraceae		3			1		2
Long15	Longueville, France	48.50481, 3.24600	2014-07-12	rotting stems, Tussilago/Petasites?	3	2			1							2		Cbr (4/4) JU2767

## Sheet: D. Orsay
#	Location	Date (DD/MM/YYYY)	Sample	Rottenness	Weight (g)	Caenorhabditis	Pristionchus	Panagrellus	Other rhabditid	Oscheius	Other diplogastrid (*: unclear whether Pristionchus)	Panagrolaimus	Mesorhabditis	Protorhabdiits/Diploscapter	Rhabditophanes	Bunonema	Other or unidentified (e.g., aphelench)	Caenorhabditis abundance log index	Pristionchus abundance log index	C. species	Non-Caenorhabditis frozen strains	Remarks
2008 and earlier 2009 time points: notes are too sparse. Panagrellus was not seen in 2008, and noted only on 07/09/2009																						Also many frozen progeny from wild C. elegans and C. briggsae individuals (see Richaud et al. 2018 for C. elegans)
Prisitonchus was seen at all timepoints.																					Oscheius tipulae JU1670 from apple O177, proliferating population, 22 Jul 2009
07/10/2009. Many Panagrellus																					Panagrellus sp. JU1772 from apple 0223, 7 Sep 2009
	GPS 48.7015, 2.1725																				Auanema sp. JU1779-81 from apples O241, O242, 21 Sep 2009 and O267, 7 Oct 2009
O501	Orsay, France	2009-10-20	rotting apple														x					Notes are quite sparse
O502	Orsay, France	2009-10-20	rotting apple					x		x					x		x
O503	Orsay, France	2009-10-20	rotting apple														x
O504	Orsay, France	2009-10-20	rotting apple
O505	Orsay, France	2009-10-20	rotting apple
O506	Orsay, France	2009-10-20	rotting apple
O507	Orsay, France	2009-10-20	rotting apple			x	x	x f	x	x								1	>=2 f	Cel (1/1)
O508	Orsay, France	2009-10-20	rotting apple			x				x		x						1		Cel (1/1)
O509	Orsay, France	2009-10-20	rotting apple			x												1		Cbr (1/1)
O510	Orsay, France	2009-10-20	rotting apple
O511	Orsay, France	2009-10-20	rotting apple			x												2		Cbr (6/6)
O512	Orsay, France	2009-10-20	rotting apple			x	x											2		Cbr (13/13)
O513	Orsay, France	2009-10-20	rotting apple			x		x		x								2f		Cel (12/18) + Cbr (6/18)
O514	Orsay, France	2009-10-20	rotting apple														x
O515	Orsay, France	2009-10-20	rotting apple			1	x			x					x			4d		Cbr (20/20)
O516	Orsay, France	2009-10-20	rotting apple														x
O517	Orsay, France	2009-10-20	rotting apple
O518	Orsay, France	2009-10-20	rotting apple														x
O519	Orsay, France	2009-10-20	rotting apple					x									x
O520	Orsay, France	2009-10-20	rotting apple			x												2		Cbr (18/18)
Presence		2009-10-20				8	3	4
O521	Orsay, France	2009-11-05	rotting apple						x	x												Pristionchus the most numerous in many samples
O522	Orsay, France	2009-11-05	rotting apple			x	x		x			x						2d	>=2	Cbr (11/11)		on that day
O523	Orsay, France	2009-11-05	rotting apple				x					x					x
O524	Orsay, France	2009-11-05	rotting apple				x			x
O525	Orsay, France	2009-11-05	rotting apple						x			x			x
O526	Orsay, France	2009-11-05	rotting apple				1		2										>=3
O527	Orsay, France	2009-11-05	rotting apple						x	x					x
O528	Orsay, France	2009-11-05	rotting apple			x	x			x								1		Cbr (8/8)
O529	Orsay, France	2009-11-05	rotting apple			x	x	x										1		Cel (4/4)
O530	Orsay, France	2009-11-05	rotting apple			2	1										x	3d	>=3f	Cbr (15/15)
O531	Orsay, France	2009-11-05	rotting apple				x
O532	Orsay, France	2009-11-05	rotting apple				x		x
O533	Orsay, France	2009-11-05	rotting apple									1					x
O534	Orsay, France	2009-11-05	rotting apple			1				2								3f		Cel (14/14)
O535	Orsay, France	2009-11-05	rotting apple			1												5fd		Cel (15/15)
O536	Orsay, France	2009-11-05	rotting apple					x
O537	Orsay, France	2009-11-05	rotting apple				1												>=3
O538	Orsay, France	2009-11-05	rotting apple				2	1	3
O539	Orsay, France	2009-11-05	rotting apple				1		x	x									f
O540	Orsay, France	2009-11-05	rotting apple						x
O541	Orsay, France	2009-11-05	rotting apple				x	x	x	x		x							f
O542	Orsay, France	2009-11-05	rotting apple			x			x									1		Cel (6/6)
O543	Orsay, France	2009-11-05	rotting apple			x												1		Cel (1/1)
O544	Orsay, France	2009-11-05	rotting apple
O545	Orsay, France	2009-11-05	rotting apple			x	x	x		x								2f		Cel (13/15) JU1893 + Cbr (2/15)
O546	Orsay, France	2009-11-05	rotting rhubarb stem			x	x								x					Cbr (6/6)
Presence (in apples)		2009-11-05				9	15	5
O561	Orsay, France	2009-12-08	rotting apple									1										Many non-identified
O562	Orsay, France	2009-12-08	rotting apple														x					hence more in last column
O563	Orsay, France	2009-12-08	rotting apple
O564	Orsay, France	2009-12-08	rotting apple										x				x
O565	Orsay, France	2009-12-08	rotting apple														x
O566	Orsay, France	2009-12-08	rotting apple														x
O567	Orsay, France	2009-12-08	rotting apple				x
O568	Orsay, France	2009-12-08	rotting apple			x											x	3f		Cel (25/25)
O569	Orsay, France	2009-12-08	rotting apple				x					x					x
O570	Orsay, France	2009-12-08	rotting apple														x
O571	Orsay, France	2009-12-08	rotting apple			x											x	1		Cel (1/1)
O572	Orsay, France	2009-12-08	rotting apple														x
O573	Orsay, France	2009-12-08	rotting apple			x						x	x					3f		Cel (17/17)
O574	Orsay, France	2009-12-08	rotting apple			2	1			3								1		Cel (1/1)
O575	Orsay, France	2009-12-08	rotting apple			x	x					x						4fd		Cel (21/21)
O576	Orsay, France	2009-12-08	rotting apple				x		x
O577	Orsay, France	2009-12-08	rotting apple														x
O578	Orsay, France	2009-12-08	rotting apple			x	x											4d	f	Cel (11/11)
O579	Orsay, France	2009-12-08	rotting apple				x
O580	Orsay, France	2009-12-08	rotting apple						x	x
Presence		2009-12-08				7	7	0
O601	Orsay, France	2010-01-25	rotting apple		41.5										x
O602	Orsay, France	2010-01-25	rotting apple		4.3
O603	Orsay, France	2010-01-25	rotting apple		6.8							x
O604	Orsay, France	2010-01-25	rotting apple		37.7		x
O605	Orsay, France	2010-01-25	rotting apple		11.3							x
O606	Orsay, France	2010-01-25	rotting apple		19.3
O607	Orsay, France	2010-01-25	rotting apple		13.7		x		x			x			x
O608	Orsay, France	2010-01-25	rotting apple		20.3		x		x
O609	Orsay, France	2010-01-25	rotting apple		15.6
O610	Orsay, France	2010-01-25	rotting apple		6.7
O611	Orsay, France	2010-01-25	rotting apple		12.1		x		x						x
O612	Orsay, France	2010-01-25	rotting apple		14.4				x			x
O613	Orsay, France	2010-01-25	rotting apple		33.1
O614	Orsay, France	2010-01-25	rotting apple		13.5					x	*		x
O615	Orsay, France	2010-01-25	rotting apple		34.1
O616	Orsay, France	2010-01-25	rotting apple		38.9
O617	Orsay, France	2010-01-25	rotting apple		10							x
O618	Orsay, France	2010-01-25	rotting apple		45.4		x								x
O619	Orsay, France	2010-01-25	rotting apple		12.6				x
O620	Orsay, France	2010-01-25	rotting apple		11.6				x			x
O621	Orsay, France	2010-01-25	rotting apple		33.5
O622	Orsay, France	2010-01-25	rotting apple		13		x					x
O623	Orsay, France	2010-01-25	rotting apple		10.6		x		x
O624	Orsay, France	2010-01-25	rotting apple		14.9							x
O625	Orsay, France	2010-01-25	rotting apple		19.3		x					x
Presence		2010-01-25				0	8	0
O626	Orsay, France	2010-07-26	rotting apple							1	2						x
O627	Orsay, France	2010-07-26	rotting apple														x
O628	Orsay, France	2010-07-26	rotting apple
O629	Orsay, France	2010-07-26	rotting apple														x
O630	Orsay, France	2010-07-26	rotting apple				3		2	1f
O631	Orsay, France	2010-07-26	rotting apple														x
O632	Orsay, France	2010-07-26	rotting apple
O633	Orsay, France	2010-07-26	rotting apple			1												3d		Cbr (18/18)
O634	Orsay, France	2010-07-26	rotting apple			1	2											5df		Cbr (19/19 + 10/10 on insect larva + 4/4 on small coleopter) JU1987
O635	Orsay, France	2010-07-26	rotting apple			1												4fd		Cbr (20/20)
O636	Orsay, France	2010-07-26	rotting apple			x												1		Cbr (1/1)
O637	Orsay, France	2010-07-26	rotting apple
O638	Orsay, France	2010-07-26	rotting apple			x						x					x	2		Cbr (6/6)
O639	Orsay, France	2010-07-26	rotting apple
O640	Orsay, France	2010-07-26	rotting apple														x
O641	Orsay, France	2010-07-26	rotting apple			1				2								2f		Cbr (18/18)
O642	Orsay, France	2010-07-26	rotting apple			3	2			1								1		Cbr (1/1)
O643	Orsay, France	2010-07-26	rotting apple
O644	Orsay, France	2010-07-26	rotting apple
O645	Orsay, France	2010-07-26	rotting apple														x
O646	Orsay, France	2010-07-26	rotting apple														x
O647	Orsay, France	2010-07-26	rotting apple			1												4fd		Cbr (20/20)
O648	Orsay, France	2010-07-26	rotting apple			1											x	3f		Cbr (17/17)
O649	Orsay, France	2010-07-26	rotting apple														x
O650	Orsay, France	2010-07-26	rotting apple				3		2	1f
O650bis	Orsay, France	2010-07-26	rotting apple							1d							x
O634bis	Orsay, France	2010-07-26	mushroom			x				x								2d		Cbr (1/1)
Presence		2010-07-26				10	4	0
O651	Orsay, France	2010-09-13	rotting apple									x
O652	Orsay, France	2010-09-13	rotting apple				1			2		x
O653	Orsay, France	2010-09-13	rotting apple
O654	Orsay, France	2010-09-13	rotting apple
O655	Orsay, France	2010-09-13	rotting apple							x							x
O656	Orsay, France	2010-09-13	rotting apple			1												1		Cbr (2/2)
O657	Orsay, France	2010-09-13	rotting apple				3		1	2
O658	Orsay, France	2010-09-13	rotting apple						x
O659	Orsay, France	2010-09-13	rotting apple			2	1											1	2	Cbr (2/2)
O660	Orsay, France	2010-09-13	rotting apple									x
O661	Orsay, France	2010-09-13	rotting apple			2	1											2f	2f	Cbr (9/9)
O662	Orsay, France	2010-09-13	rotting apple			1				2	3*							3df		Cbr (20/20) JU1999
O663	Orsay, France	2010-09-13	rotting apple			3	1			3								2d		Cbr (12/12)
O664	Orsay, France	2010-09-13	rotting apple			1			2									5d		Cbr (17/17)
O665	Orsay, France	2010-09-13	rotting apple			1												4df		Cbr (18/18) JU1992
O666	Orsay, France	2010-09-13	rotting apple			3	2			1f								2		Cbr (5/5)
O667	Orsay, France	2010-09-13	rotting apple			1												1f		Cbr (2/2)
O668	Orsay, France	2010-09-13	rotting apple			1			2?	3								3fd		Cbr (18/18) JU1993
O669	Orsay, France	2010-09-13	rotting apple			1												4f		Cbr (20/20) JU1994
O670	Orsay, France	2010-09-13	rotting apple			3				1			2					1		Cbr (1/1)
O671	Orsay, France	2010-09-13	rotting apple			1												1		Cbr (1/1)
O672	Orsay, France	2010-09-13	rotting apple					2									1	1		Cbr (1/1)
O673	Orsay, France	2010-09-13	rotting apple			1												3fd		Cbr (17/17) JU1995-6
O674	Orsay, France	2010-09-13	rotting apple			2						1						2df		Cbr (7/7) JU1997
O675	Orsay, France	2010-09-13	rotting apple			1	2											4f	3	Cbr(21/21) JU1998
Presence		2010-09-13				16	7	1
O676	Orsay, France	2010-10-11	rotting apple				x
O677	Orsay, France	2010-10-11	rotting apple
O678	Orsay, France	2010-10-11	rotting apple			1				2								5fd		Cel (18/18)
O679	Orsay, France	2010-10-11	rotting apple			2	1											3f		Cb r(11/13) + Cel (2/13)
O680	Orsay, France	2010-10-11	rotting apple			2	1											1f	f	Cel (2/2)
O681	Orsay, France	2010-10-11	rotting apple			2	1		3									2fd	fd	Cbr (8/8)
O682	Orsay, France	2010-10-11	rotting apple			1	2					x?						3df	3	Cbr (18/18)
O683	Orsay, France	2010-10-11	rotting apple			1	3			2								3fd		Cbr (20/20)
O684	Orsay, France	2010-10-11	rotting apple
O685	Orsay, France	2010-10-11	rotting apple			1	3			2								2fd		Cbr (15/15)
O686	Orsay, France	2010-10-11	rotting apple			2	1			3								3f	3	Cbr (10/10)
O687	Orsay, France	2010-10-11	rotting apple			3		1	x	2			x					2df		Cbr (19/19)
O688	Orsay, France	2010-10-11	rotting apple			3	2			1								2fd	f	Cbr (17/17)
O689	Orsay, France	2010-10-11	rotting apple			2		1										1		Cbr (4/4)
O690	Orsay, France	2010-10-11	rotting apple			3	1										2	1		Cbr (3/3)
O691	Orsay, France	2010-10-11	rotting apple			1	2						3					2		Cbr (14/14)
O692	Orsay, France	2010-10-11	rotting apple			2	1		4	3								2		Cbr (9/9)
O693	Orsay, France	2010-10-11	rotting apple			1	3			2f								4fd		Cbr(20/20)
O694	Orsay, France	2010-10-11	rotting apple			2				1								1		Cbr (1/1)
O695	Orsay, France	2010-10-11	rotting apple			2	1						3					2fd		Cel (13/18) JU2009, JU3132 + Cbr (5/18) JU2004
O696	Orsay, France	2010-10-11	rotting apple			1	2											3f	1	Cbr (17/17)
O697	Orsay, France	2010-10-11	rotting apple			2	3			1								3f		Cbr (17/17)
O698	Orsay, France	2010-10-11	rotting apple			1	4			3							2	2		Cbr (7/7)
O699	Orsay, France	2010-10-11	rotting apple			1	3			2								3f	3f	Cbr (13/13)
O700	Orsay, France	2010-10-11	rotting apple			3				1f			2					3f		Cbr (13/13)
Presence		2010-10-11				22	18	2
O721	Orsay, France	2010-11-08	rotting apple			1												1		Cel (4/4)
O722	Orsay, France	2010-11-08	rotting apple			x												1		Cel (1/1)
O723	Orsay, France	2010-11-08	rotting apple			3	1		4				2					2		Cel (10/10)
O724	Orsay, France	2010-11-08	rotting apple														x
O725	Orsay, France	2010-11-08	rotting apple				x		x
O726	Orsay, France	2010-11-08	rotting apple				x					x					x
O727	Orsay, France	2010-11-08	rotting apple						x
O728	Orsay, France	2010-11-08	rotting apple
O729	Orsay, France	2010-11-08	rotting apple														x
O730	Orsay, France	2010-11-08	rotting apple				1		2										f
O731	Orsay, France	2010-11-08	rotting apple				x		x						x
O732	Orsay, France	2010-11-08	rotting apple				x		x								x
O733	Orsay, France	2010-11-08	rotting apple						x
O734	Orsay, France	2010-11-08	rotting apple			x			x						x					Cvi JU2010-2
O735	Orsay, France	2010-11-08	rotting apple														x
O736	Orsay, France	2010-11-08	rotting apple			x											x	1		Cel (1/1)
O737	Orsay, France	2010-11-08	rotting apple			x				x	*							3fd		Cel (21/21) JU2013
O738	Orsay, France	2010-11-08	rotting apple			x					*							2f		Cel (12/13) JU2014 + Cbr (1/13)
O739	Orsay, France	2010-11-08	rotting apple			x	x								x			1		Cbr (2/2)
O740	Orsay, France	2010-11-08	rotting apple				x		x
O741	Orsay, France	2010-11-08	rotting apple			x	x	x	x									1		Cbr (2/2)
O742	Orsay, France	2010-11-08	rotting apple				x						x
O743	Orsay, France	2010-11-08	rotting apple						x			x
O744	Orsay, France	2010-11-08	rotting apple				x
O745	Orsay, France	2010-11-08	rotting apple			x	x	x	x						x			1		Cel (1/1)
O746	Orsay, France	2010-11-08	rotting apple			x	x					x						1		Cbr (2/2)
O747	Orsay, France	2010-11-08	rotting apple
O748	Orsay, France	2010-11-08	rotting apple			1												4fd		Cel (19/19) JU3133
Presence		2010-11-08				12	13	2
O749	Orsay, France	2010-12-06	rotting apple			1	2		3									2df		Cel (13/13)
O750	Orsay, France	2010-12-06	rotting apple			2			1									1		Cel (1/1)
O751	Orsay, France	2010-12-06	rotting apple												1
O752	Orsay, France	2010-12-06	rotting apple									2			1
O753	Orsay, France	2010-12-06	rotting apple									1
O754	Orsay, France	2010-12-06	rotting apple
O755	Orsay, France	2010-12-06	rotting apple
O756	Orsay, France	2010-12-06	rotting apple				2		1						3
O757	Orsay, France	2010-12-06	rotting apple
O758	Orsay, France	2010-12-06	rotting apple												1
O759	Orsay, France	2010-12-06	rotting apple				2					1			1
O760	Orsay, France	2010-12-06	rotting apple
O761	Orsay, France	2010-12-06	rotting apple
O762	Orsay, France	2010-12-06	rotting apple			1	3		2									2		Cvi (12/12) JU2018-25
O763	Orsay, France	2010-12-06	rotting apple
O764	Orsay, France	2010-12-06	rotting apple						2				1
O765	Orsay, France	2010-12-06	rotting apple				1		3						2
O766	Orsay, France	2010-12-06	rotting apple
O767	Orsay, France	2010-12-06	rotting apple
O768	Orsay, France	2010-12-06	rotting apple
O769	Orsay, France	2010-12-06	rotting apple
O770	Orsay, France	2010-12-06	rotting apple				1
O771	Orsay, France	2010-12-06	rotting apple					2	1
O772	Orsay, France	2010-12-06	rotting apple				1		2
O773	Orsay, France	2010-12-06	rotting apple				1
O774	Orsay, France	2010-12-06	rotting apple
O775	Orsay, France	2010-12-06	rotting apple									1
Presence		2010-12-06				3	8	1
O776	Orsay, France	2011-01-31	rotting apple									x
O777	Orsay, France	2011-01-31	rotting apple
O778	Orsay, France	2011-01-31	rotting apple									x			x
O779	Orsay, France	2011-01-31	rotting apple				x					x			x
O780	Orsay, France	2011-01-31	rotting apple				x		x	x					x
O781	Orsay, France	2011-01-31	rotting apple						x			x			x
O782	Orsay, France	2011-01-31	rotting apple				x		x						x
O783	Orsay, France	2011-01-31	rotting apple						x
O784	Orsay, France	2011-01-31	rotting apple				x		x
O785	Orsay, France	2011-01-31	rotting apple				x		x						x
O786	Orsay, France	2011-01-31	rotting apple				x		x						x
O787	Orsay, France	2011-01-31	rotting apple				x		x						x
O788	Orsay, France	2011-01-31	rotting apple						x
O789	Orsay, France	2011-01-31	rotting apple						x						x
O790	Orsay, France	2011-01-31	rotting apple				x		x			x
O791	Orsay, France	2011-01-31	rotting apple							x
O792	Orsay, France	2011-01-31	rotting apple												x
O793	Orsay, France	2011-01-31	rotting apple							x
O794	Orsay, France	2011-01-31	rotting apple						x
O795	Orsay, France	2011-01-31	rotting apple				x		x
O796	Orsay, France	2011-01-31	rotting apple
O797	Orsay, France	2011-01-31	rotting apple
O798	Orsay, France	2011-01-31	rotting apple									x
O799	Orsay, France	2011-01-31	rotting apple						x						x
O800	Orsay, France	2011-01-31	rotting apple						x						x
Presence		2011-01-31				0	9	0
O801	Orsay, France	2011-10-10	rotting apple			3	1					2						3fd	f	Cbr (20/20)
O802	Orsay, France	2011-10-10	rotting apple			x			x		x							1		Cbr (2/2)
O803	Orsay, France	2011-10-10	rotting apple						x	x
O804	Orsay, France	2011-10-10	rotting apple				x	x		x
O805	Orsay, France	2011-10-10	rotting apple														x
O806	Orsay, France	2011-10-10	rotting apple			1												4		Cbr (17/17)
O807	Orsay, France	2011-10-10	rotting apple					x
O808	Orsay, France	2011-10-10	rotting apple				x	x		x		x
O809	Orsay, France	2011-10-10	rotting apple														x
O810	Orsay, France	2011-10-10	rotting apple			x		x		x							x	1		Cbr (1/1)
O811	Orsay, France	2011-10-10	rotting apple					x									x
O812	Orsay, France	2011-10-10	rotting apple				x		x
O813	Orsay, France	2011-10-10	rotting apple			x		x										1		Cbr (3/3)
O814	Orsay, France	2011-10-10	rotting apple			x	x	x		x	*							2d		Cbr (18/18)
O815	Orsay, France	2011-10-10	rotting apple			2											1	1		Cbr (3/3)
O816	Orsay, France	2011-10-10	rotting apple				x			x
O817	Orsay, France	2011-10-10	rotting apple			2											1	2d		Cbr (12/12)
O818	Orsay, France	2011-10-10	rotting apple			1												2f		Cel (12/16) + Cbr (4/16)
O819	Orsay, France	2011-10-10	rotting apple				2			1
O820	Orsay, France	2011-10-10	rotting apple
O821	Orsay, France	2011-10-10	rotting apple			2	3	1										3f		Cel (17/17)
O822	Orsay, France	2011-10-10	rotting apple				1		x				2
O823	Orsay, France	2011-10-10	rotting apple					x
O824	Orsay, France	2011-10-10	rotting apple			x	x		x	x								4fd		Cbr (18/18)
O825	Orsay, France	2011-10-10	rotting apple							x	*		1
Presence		2011-10-10				11	10	9
O831	Orsay, France	2011-11-11	rotting apple
O832	Orsay, France	2011-11-11	rotting apple			1			2									4		Cel (18/18) JU2150
O833	Orsay, France	2011-11-11	rotting apple			x		x	x						x			1		Cel (1/2) + Cbr (1/2)
O834	Orsay, France	2011-11-11	rotting apple				1		3						2
O835	Orsay, France	2011-11-11	rotting apple									x
O836	Orsay, France	2011-11-11	rotting apple				1		2						x
O837	Orsay, France	2011-11-11	rotting apple				1		2	3
O838	Orsay, France	2011-11-11	rotting apple
O839	Orsay, France	2011-11-11	rotting apple					1	4	3					2
O840	Orsay, France	2011-11-11	rotting apple			1		2							3			2fd		Cel (14/14)
O841	Orsay, France	2011-11-11	rotting apple			x		x	x			x			x			1		Cbr (1/1)
O842	Orsay, France	2011-11-11	rotting apple			2		1										3f		Cel (10/16) + Cvi (6/16) JU2146-8
O843	Orsay, France	2011-11-11	rotting apple			2	1								3			2f	2	Cel (16/16)
O844	Orsay, France	2011-11-11	rotting apple			1												4df		Cel (18/18) + Cel (8/8)
O845	Orsay, France	2011-11-11	rotting apple				1
O846	Orsay, France	2011-11-11	rotting apple											x
O847	Orsay, France	2011-11-11	rotting apple			2	1												f
O848	Orsay, France	2011-11-11	rotting apple					x										1		Cbr (2/2)
O849	Orsay, France	2011-11-11	rotting apple			3	1	4	2						5			2fd		Cel (17/17) JU3134
O850	Orsay, France	2011-11-11	rotting apple				1	4	2						3
Presence		2011-11-11				9	9	8
	Orsay, France	2013-07-30	rotting apples
Notes: many with Oscheius, some Auanema, some Panagrolaimus, a few with Pristionchus, one with Protorhabditis-like																					Oscheius tipulae from apple O1026, 30 Jul 2013
No Panagrellus, few Drosophila
O1172	Orsay, France	2014-10-20	rotting apple	2	65.6	2		1										1		Cel (1/1)
O1173	Orsay, France	2014-10-20	rotting apple	2	20.5	1		2										2f		Cel (2/2)
O1174	Orsay, France	2014-10-20	rotting apple	4	11.7	1	3			2f				4				3fd	2f	Cbr (7/7)
O1175	Orsay, France	2014-10-20	rotting apple	2	30	1												3fd		Cel (7/7)
O1176	Orsay, France	2014-10-20	rotting apple	1	80.2		1												1
O1177	Orsay, France	2014-10-20	rotting apple	4	13		2		1f			3f							3f
O1178	Orsay, France	2014-10-20	rotting apple	3	31.7	1												1		Cel (1/1)
O1179	Orsay, France	2014-10-20	rotting apple	4	17.7		2			1f									2f
O1180	Orsay, France	2014-10-20	rotting apple	3	30.6	2	1					3						2	3f	Cbr (4/4)
O1181	Orsay, France	2014-10-20	rotting apple	3	18.4	1					2							2f		Cel (4/4)
O1182	Orsay, France	2014-10-20	rotting apple	2	46.7	1	2											3f	3f	Cel (8/9) JU3137 + Cbr (1/9)
O1183	Orsay, France	2014-10-20	feces, cherry/plum/small fruit stones		32.4	2			1f		3f							2d		Cel (7/7) JU2816
O1184	Orsay, France	2014-10-20	rotting apple	1	96.5												1
O1185	Orsay, France	2014-10-20	rotting apple	2	78.7				1	2
O1186	Orsay, France	2014-10-20	rotting apple	2	94.1	1			2									2		Cel (3/3)
O1187	Orsay, France	2014-10-20	rotting apple	1	60.7	1												4f		Cel (11/11) JU2815
O1188	Orsay, France	2014-10-20	rotting apple	3	52.2	2	3			1								2f	2	Cbr (2/3), Cel (1/2)
O1189	Orsay, France	2014-10-20	rotting apple	2	50.1	3				1							2	1		Cbr (2/2)
O1190	Orsay, France	2014-10-20	rotting apple	1	81.5			3		1			2								Mesorhabditis JU2817
O1191	Orsay, France	2014-10-20	rotting apple	2	110.9			2		1
O1192	Orsay, France	2014-10-20	rotting apple	2	68.9	2											1	1		Cel (3/3)
O1193	Orsay, France	2014-10-20	rotting apple	4	12.5
O1194	Orsay, France	2014-10-20	rotting apple	5	20.7	1	2					3						4fd	4f	Cel (10/10) JU2812, JU2820	Pristionchus JU2813
O1195	Orsay, France	2014-10-20	rotting apple	2	56.3	2		1										1		Cel (1/1)
O1196	Orsay, France	2014-10-20	rotting apple	3	48.2	3	2			1f								1f	2f	Cel (2/2)
Presence		2014-10-20				17	9	5

## Sheet: E. Plougasnou & Finistère
#	Location	GPS (approximative)	Date (DD/MM/YYYY)	Sample	Caenorhabditis	Pristionchus	Panagrellus	Other rhabditid	Oscheius	Other diplogastrid	Panagrolaimus	Mesorhabditis	Protorhabdiits/Diploscapter	Bunonema	Other (e.g., aphelench)	Caenorhabditis abundance log index	Pristionchus abundance log index	C. species	Non-Caenorhabditis Frozen strains	Remarks
P09-1	Beg-an-Fry-Venizella, Plougasnou, Finistère, France	48.7026, -3.7175	2009-07-13	rotting Pteridium aquilinum stem																Also frozen progeny from wild C. elegans individuals (see Richaud et al. 2018 for C. elegans)
P09-2	Beg-an-Fry-Venizella, Plougasnou, France	48.7025, -3.7177	2009-07-13	caterpillar
P09-3	above Troboden windmill, Plougasnou, France	48.7009, -3.7225	2009-07-13	rotting Pteridium aquilinum stem					x
P09-4	above Troboden windmill, Plougasnou, France	48.70, -3.724	2009-07-13	rotting Pteridium aquilinum stem
P09-5	Primel-Trégastel, Plougasnou, France	48.71, -3.81	2009-07-14	rotting Arum stem (top)
P09-6	Primel-Trégastel, Plougasnou, France	48.71, -3.81	2009-07-14	rotting Arum stem (bottom)
P09-7	Primel-Trégastel, Plougasnou, France	48.71, -3.81	2009-07-14	rotting Arum fruits
P09-8	Primel-Trégastel, Plougasnou, France	48.71, -3.81	2009-07-14	rotting Arum stem		x		x
P09-9	Primel-Trégastel, Plougasnou, France	48.71, -3.81	2009-07-14	rotting Arum fruits
P09-10	Primel-Trégastel, Plougasnou, France	48.71, -3.81	2009-07-14	rotting Arum stem
P09-11	Primel-Trégastel, Plougasnou, France	48.71, -3.81	2009-07-14	rotting Arum stem
P09-12	Primel-Trégastel, Plougasnou, France	48.71, -3.81	2009-07-14	rotting Arum stem
P09-13	Primel-Trégastel, Plougasnou, France	48.71, -3.81	2009-07-14	rotting Arum stem				x
P09-14	Primel-Trégastel, Plougasnou, France	48.71, -3.81	2009-07-14	rotting Arum stem				x
P09-15	below Sainte-Barbe, Plougasnou, France	48.704, -3.798	2009-07-14	rotting Arum stem				x
P09-16	below Sainte-Barbe, Plougasnou, France	48.704, -3.798	2009-07-14	rotting Arum stem
P09-17	below Sainte-Barbe, Plougasnou, France	48.704, -3.798	2009-07-14	rotting Arum stem
P09-18	below Sainte-Barbe, Plougasnou, France	48.7049, -3.7941	2009-07-14	leaf litter, ferns				x	x
P09-19	below Sainte-Barbe, Plougasnou, France	48.7049, -3.7941	2009-07-14	rotting Pteridium aquilinum stem	x											3df		Cel (12/12) JU1654-65
P09-19bis	below Sainte-Barbe, Plougasnou, France	48.7049, -3.7941	2009-07-14	rotting Pteridium aquilinum stem
P09-20	below Sainte-Barbe, Plougasnou, France	48.7048, -3.79395	2009-07-14	dead snail
P09-21	below Sainte-Barbe, Plougasnou, France	48.7047, -3.7939	2009-07-14	rotting sloe fruits (Prunus spinosa)	x				x							1		Cel (1/1) JU1666
P09-22	below Sainte-Barbe, Plougasnou, France	48.7047, -3.7939	2009-07-14	below ferns, Heracleum
P09-23	below Sainte-Barbe, Plougasnou, France	48.7045, -3.7935	2009-07-14	leaf litter below ferns, ivy
P09-24	below Sainte-Barbe, Plougasnou, France	48.7028, -3.7985	2009-07-14	rotting Rumex leaves					x		x
P131	below Sainte-Barbe, Plougasnou, France	48.7050, -3.7942	2009-08-16	rotting Pteridium aquilinum stem
P132	below Sainte-Barbe, Plougasnou, France	48.7050, -3.7942	2009-08-16	rotting Pteridium aquilinum stem	x				x							1		Cel (1/1) JU1770
P133	below Sainte-Barbe, Plougasnou, France	48.7050, -3.7942	2009-08-16	rotting Pteridium aquilinum stem
P134	below Sainte-Barbe, Plougasnou, France	48.7050, -3.7942	2009-08-16	rotting Pteridium aquilinum stem					x
P135	below Sainte-Barbe, Plougasnou, France	48.7047, -3.7939	2009-08-16	rotting sloe fruits (Prunus spinosa)	x	x		x	x							2df	f	Cel (11/11)
P136	below Sainte-Barbe, Plougasnou, France	48.7047, -3.7939	2009-08-16	isopod next to sloe fruits
P137	below Sainte-Barbe, Plougasnou, France	48.7047, -3.7939	2009-08-16	rotting Pteridium aquilinum stem				x
P138	below Sainte-Barbe, Plougasnou, France	48.7047, -3.7939	2009-08-16	rotting Pteridium aquilinum stem					x
P139	below Sainte-Barbe, Plougasnou, France	48.70535, -3.7944	2009-08-16	rotting Pteridium aquilinum stem					x
P140	below Sainte-Barbe, Plougasnou, France	48.7054, -3.7944	2009-08-16	rotting leaves and stems; fern, grass, etc.	x								x			1		Cel (1/1)
P141	below Sainte-Barbe, Plougasnou, France	48.70545, -3.7950	2009-08-16	rotting Arum stem	x											2df		Cel (13/13)
P142	below Sainte-Barbe, Plougasnou, France	48.7057, -3.7958	2009-08-16	rotting Heracleum sphondylium stem	x											5df		Cel (15/15) JU1762, JU1913-4, JU3140-2
P143	below Sainte-Barbe, Plougasnou, France	48.7055, -3.7950	2009-08-16	rotting Tamus communis stem	x											2df		Cel (12/12) JU3139, JU3143
P144	below Sainte-Barbe, Plougasnou, France	48.7055, -3.7950	2009-08-16	rotting Tamus communis leaves below P143	x											1		Cel (4/4)
Trep 1	Baie des Trépassés, Finistère, France	48.0498, -4.7050	09/08/2011	rotting Heracleum stem	x									x				Cel JU2131
Trep 2	Baie des Trépassés, Finistère, France	48.0498, -4.7050	09/08/2011	rotting Heracleum stem	x					*								Cel JU2132
Nev 1	Bois du Névet, Finistère, France	48.08, -4.24	10/08/2011	fungus on rotten wood covered by moss				x
Nev 2	Bois du Névet, Finistère, France	48.08, -4.24	10/08/2011	rotting wood				x
Com 1	Mougau, Commana, Finistère, France	48.3995, -3.966	10/08/2011	rotting plums
Com 2	Mougau, Commana, Finistère, France	48.398,-3.965	10/08/2011	peatbog soil, peat moss
Com 3	Mougau, Commana, Finistère, France	48.397, -3.968	10/08/2011	rotting Pteridium aquilinum stem		x		x	x
Com 4	Mougau, Commana, Finistère, France	48.397, -3.968	10/08/2011	rotting Heracleum stem				x	x	*
Com 5	Mougau, Commana, Finistère, France	48.397, -3.968	10/08/2011	snail
										*: unclear whether Pristionchus

## Sheet: F. Santeuil & Vexin region
#	Location	Date (DD/MM/YYYY)	Sample	Weight (g)	Caenorhabditis	Pristionchus	Panagrellus	Other rhabditid	Oscheius	Other diplogastrid	Panagrolaimus	Mesorhabditis	Protorhabdiits/Diploscapter	Rhabditophanes	Bunonema	Other (e.g., aphelench)	Caenorhabditis abundance log index	Pristionchus abundance log index	C. species	Non-Caenorhabditis Frozen strains	Remarks
S56	Santeuil wood	2009-10-25	snail																		Also many frozen progeny from wild C. elegans and C. briggsae individuals (see Richaud et al. 2018 for C. elegans)
S57	Santeuil wood	2009-10-25	rotting Heracleum stem	6					x		x										Notes are scarce for 25 Oct 2009
S58	Santeuil wood	2009-10-25	snail
S59	Santeuil wood	2009-10-25	rotting Symphytum stem	4		x					x
S60	Santeuil wood	2009-10-25	rotting Heracleum stem	8	x	x		x											Cel (4/5) JU1920-1 + Cbr (1/5)
S61	Santeuil wood	2009-10-25	5 snails		x			x			x								Cbr (3/5 snails) + Cel (1/5 snail)
S62	Santeuil wood	2009-10-25	slug
S63	Santeuil wood	2009-10-25	rotting Cirsium stem	4	x	x					x								Cel (1/1)
S64	Santeuil wood	2009-10-25	rotting Cirsium stem	2	x					x	x								Cbr (1/1)
S65	Santeuil wood	2009-10-25	rotting Dipascus fullonum stem + isopod	11	x														Cel (1/1)
S66	Santeuil wood	2009-10-25	2 isopods
S67	Santeuil wood	2009-10-25	rotting Symphytum stem	20				x						x						Auanema sp. JU1809
S68	Santeuil wood	2009-10-25	rotting Heracleum stem	1.5	x									x					Cel (7/7) JU1922-3
S69	Santeuil wood	2009-10-25	rotting Symphytum stem	2
S70	Santeuil wood	2009-10-25	rotting Dipascus fullonum stem + isopod	7					x										Cbr (5/6) + Cel (1/6)
S71	Santeuil wood	2009-10-25	rotting thistle stem	5	x						x
S72	Santeuil wood	2009-10-25	rotting Cirsium stem	4
S73	Santeuil wood	2009-10-25	rotting Heracleum stem	8	x									x					Ce l(6/6) JU1924-6
S74	Santeuil wood	2009-10-25	rotting tree trunk (willow?)	13
S75	Santeuil wood	2009-10-25	rotting Heracleum stem	4.5
S76	Santeuil wood	2009-10-25	3 snails		x														Cel (6/6 in snail B)
S77	Santeuil wood	2009-10-25	rotting Heracleum stem	13	x														Cel (2/2) JU1927-8
S78	Santeuil wood	2009-10-25	rotting Symphytum stem	23	x				x										Cel (8/8)
S79	Santeuil wood	2009-10-25	hop vines reaching ground	5
S80	Santeuil wood	2009-10-25	hop vines reaching ground	6
S81	Santeuil wood	2009-10-25	rotting Pteridium aquilinum stem	3		x								x
S82	Santeuil wood	2009-10-25	rotting Pteridium aquilinum stem	3
S83	Santeuil wood	2009-10-25	rotting Pteridium aquilinum stem	3		x					x
S84	Santeuil wood	2009-10-25	rotting Heracleum stem	3.5		x			x		x	x
S85	Santeuil wood	2009-10-25	rotting Cirsium stem	5.5	x						x								Cel (1/1)
S86	Santeuil wood	2009-10-25	rotting Heracleum stem	8	x						x								Cel (6/6) JU1929-31
S87	Santeuil wood	2009-10-25	rotting Heracleum stem	11	x	x					x			x					Cbr (1/1)
S88	Santeuil wood	2009-10-25	leaf litter under S87	3.5
S89	Santeuil wood	2009-10-25	rotting Cirsium stem	12				x			x
S90	Santeuil wood	2009-10-25	1 slug - orange-brown large
S91	Santeuil wood	2009-10-25	rotting Heracleum stem	2										x
S92	Santeuil wood	2009-10-25	rotting Pteridium aquilinum stem	2.5
S93	Santeuil wood	2009-10-25	rotting Heracleum stem	5
S94	Santeuil wood	2009-10-25	rotting Symphytum stem	5
S95	Santeuil wood	2009-10-25	rotting Heracleum stem	3.5				x
S96	Santeuil wood	2009-10-25	rotting Cirsium stem	3	x														Cel (6/6)
S97	Santeuil wood	2009-10-25	rotting Pteridium aquilinum stem	1.5	x														Cel (1/1)
S98	Santeuil wood	2009-10-25	rotting Cirsium stem	2.5	x														Cel (6/6)
S99	Santeuil wood	2009-10-25	isopod
S100	Santeuil wood	2009-10-25	rotting Tussilago stem	1	x				x										Cel (1/1)
S101	Santeuil wood	2009-10-25	rotting Heracleum stem	6	x														Cel (6/6) JU1932-3
S102	Santeuil wood	2009-10-25	rotting stem, Asteraceae	4	x														Cel (6/6)
S103	Santeuil wood	2009-10-25	rotting Cirsium stem	8	x														Cel (6/6)
S104	Santeuil wood	2009-10-25	rotting Tussilago stem	1	x														Cel (3/3)
S105	Santeuil wood	2009-10-25	rotting Cirsium stem	5	x			x			x								Cel (6/6)
S106	Santeuil wood	2009-10-25	rotting Heracleum stem	1	x											x			Cel (6/6) JU1934-6
S107	Santeuil wood	2009-10-25	rotting Tussilago stem	4	x														Cel (6/6)
S108	Santeuil wood	2009-10-25	3 snails
S109	Santeuil wood	2009-10-25	rotting Cirsium stem	2	x														Cel (5/5)
S110	Santeuil wood	2009-10-25	rotting Tussilago stem	6	x														Cel (6/6)
In 2011 samples, lines separate groups within 1 m2
S151	Santeuil wood	2011-10-31	rotting stem	22.2	x			x				x		x			2		Cel (14/14)
S152	Santeuil wood	2011-10-31	soil	15.6
S153	Santeuil wood	2011-10-31	rotting Symphytum stem	18	x					x							2f		Cel (10/10)
S154	Santeuil wood	2011-10-31	leaf litter	8.9	x			x									1		Cel (6/6)
S155	Santeuil wood	2011-10-31	slug on leaf	-				x
S156	Santeuil wood	2011-10-31	rotting Symphytum stem	2.4		1												3f
S157	Santeuil wood	2011-10-31	soil	14.9
S158	Santeuil wood	2011-10-31	rotting Cirsium stem	3.8	x												1		Cel (2/2)
S159	Santeuil wood	2011-10-31	snail	-
S160	Santeuil wood	2011-10-31	snail	-
S161	Santeuil wood	2011-10-31	soil	10.1
S162	Santeuil wood	2011-10-31	2 snails	-	1												2f		Cel (8/8) + Cel (1/1)
S163	Santeuil wood	2011-10-31	rotting grass	4.3
S164	Santeuil wood	2011-10-31	rotting Symphytum stem	6.2		x		x
S165	Santeuil wood	2011-10-31	leaf litter	6.3	x												1		Cel (2/2)
S166	Santeuil wood	2011-10-31	soil	45.5	x			x									1		Cel (1/1)
S167	Santeuil wood	2011-10-31	rotting Symphytum stem	6.2	3	2		1									1		Cel (1/1)
S168	Santeuil wood	2011-10-31	rotting Symphytum stem	5.8	3	1					2						2f	f	Cel (10/10)
S169	Santeuil wood	2011-10-31	rotting grass	6.7	1												2d		Cel (14/14)
S170	Santeuil wood	2011-10-31	rotting Symphytum stem	3.4	1									2			2df		Cel (16/16)
S171	Santeuil wood	2011-10-31	rotting Symphytum stem	14.6		1		2										f
S172	Santeuil wood	2011-10-31	soil	25.2
S173	Santeuil wood	2011-10-31	rotting Heracleum stem	11.0	1												4df		Cel (17/17) JU2151
S174	Santeuil wood	2011-10-31	soil	12.0	1									2			1d		Cel (9/9)
S175	Santeuil wood	2011-10-31	moss (green, not rotten)	-	x												2d		Cel (14/14) JU3138
S174bis	Santeuil wood	2011-10-31	rotting Symphytum stem	54.5	x			x			x						1f		Cel (3/3)
S175bis	Santeuil wood	2011-10-31	leaf litter	5.2	x												1df		Cel (2/2)
S176	Santeuil wood	2011-10-31	soil	18.6
S177	Santeuil wood	2011-10-31	rotting Pteridium aquilinum stem	3.7
S178	Santeuil wood	2011-10-31	leaf litter	3.7	x												1		Ce l(2/2)
S179	Santeuil wood	2011-10-31	annelid	-
S180	Santeuil wood	2011-10-31	rotting Cirsium oleraceum stem	7.6
S181	Santeuil wood	2011-10-31	leaf litter	5.7	x												1		Ce l(1/1)
S182	Santeuil wood	2011-10-31	soil	22.5
S183	Santeuil wood	2011-10-31	rotting hazelnuts	5.8
S184	Santeuil wood	2011-10-31	rotting Heracleum sphondylium stem	8.3	x					x							1		Cel (1/1)
S185	Santeuil wood	2011-10-31	leaf litter	2.8
S186	Santeuil wood	2011-10-31	spider	-
S187	Santeuil wood	2011-10-31	isopod	-
S188	Santeuil wood	2011-10-31	isopod	-
S189	Santeuil wood	2011-10-31	rotting Cirsium stem	4.9
S190	Santeuil wood	2011-10-31	snail	-
S191	Santeuil wood	2011-10-31	snail	-
S192	Santeuil wood	2011-10-31	leaf litter	3.2
S193	Santeuil wood	2011-10-31	soil	10.6
S194	Santeuil wood	2011-10-31	moss	1.9	x												1		Cel (1/1)
S195	Santeuil wood	2011-10-31	rotting Cirsium stem	0.8
S196	Santeuil wood	2011-10-31	soil	10.9
S197	Santeuil wood	2011-10-31	leaf litter	5.4
S198	Santeuil wood	2011-10-31	rotting Tussilago stem	2.7	x	x		x									1		Cel (1/2) + Cbr (1/2)
S199	Santeuil wood	2011-10-31	leaf litter	1.9
S200	Santeuil wood	2011-10-31	moss	3.5
S201	Santeuil wood	2011-10-31	soil	7.4
S202	Santeuil wood	2011-10-31	annelid	-				x
S203	Santeuil wood	2011-10-31	stem	23.0		x		x						x
S204	Santeuil wood	2011-10-31	isopod	-
S205	Santeuil wood	2011-10-31	soil	5.9
S206	Santeuil wood	2011-10-31	rotting Cirsium stem	20.8
S207	Santeuil wood	2011-10-31	leaf litter	5.9
S208	Santeuil wood	2011-10-31	soil	33.5
S209	Santeuil wood	2011-10-31	rotting Heracleum sphondylium stem	19.6		x		x
S210	Santeuil wood	2011-10-31	leaf litter	11.9	x												1		Cbr (2/2)
S211	Santeuil wood	2011-10-31	soil	13.0
S212	Santeuil, 500 m away	2011-10-31	rotting grapes	13.4			1
				GPS
Ab1	Ableiges orchard, France	2013-11-20	rotting pear	49.070, 1.971
Ab2	Ableiges orchard, France	2013-11-20	rotting apple	49.070, 1.971
Ab3	Ableiges orchard, France	2013-11-20	rotting apple	49.070, 1.971
Ab4	Ableiges orchard, France	2013-11-20	rotting apple	49.070, 1.971
Ab5	Ableiges orchard, France	2013-11-20	rotting apple	49.070, 1.971
Ab6	Ableiges orchard, France	2013-11-20	rotting apple	49.070, 1.971
Ab7	Ableiges orchard, France	2013-11-20	rotting apple	49.070, 1.971
Ab8	Ableiges orchard, France	2013-11-20	rotting turnip	49.0732, 1.9863		x		x
Ab9	Ableiges orchard, France	2013-11-20	rotting pear	49.0758, 1.9705				x
Ab10	Ableiges orchard, France	2013-11-20	rotting apple	49.07534, 1.9700				x
Ab11	Ableiges orchard, France	2013-11-20	rotting apple	49.07534,1.96989			x	x
Ab12	Ableiges orchard, France	2013-11-20	rotting apple	49.0753, 1.96986										x
Ab13	Ableiges orchard, France	2013-11-20	rotting apple	49.07514, 1.9698															Cpo 2/2 JU2598-9
Ab14	Ableiges orchard, France	2013-11-20	rotting apple	49.07536, 1.9693			x
Santeuil apple 1	Santeuil house near station	2013-11-20	rotting apple	49.12374, 1.9485
Santeuil apple 2	Santeuil house near station, 2 m N of previous	2013-11-20	rotting apple	49.12374, 1.9485				x						x
S325	Santeuil wood, tip between streams	2013-11-20	rotting Symphytum stem	49.11983, 1.951697	x														Cel 2/2
S326	Santeuil wood	2013-11-20	rotting Symphytum stem	49.12007, 1.95149	x														Cel 11/11
S327	Santeuil wood	2013-11-20	rotting Symphytum stem	49.12011, 1.95129	x														Cel 1/1
S328	Santeuil wood	2013-11-20	rotting stem	49.1205, 1.9512	x						x								Cel 1/1
S329	Santeuil wood	2013-11-20	rotting Heracleum stem	49.1212, 1.9508	x	see "other diplogastrid"				*									Cel
S330	Santeuil across station and river	2013-11-20	rotting apple	49.1242, 1.9496	x														Cel 8/8
S333	Santeuil across station and river, next to S334, 2 m SE from S330	2013-11-20	rotting apple	49.1242, 1.9496	x					*									Cel 6/8 JU2600 + Cpo 2/8 JU2601-2
S334	Santeuil across station and river, next to S333	2013-11-20	rotting stem	49.1242, 1.9496	x					*									Cel 11/12 + Cpo 1/12 JU2603
S335	Santeuil across station and river, 2 m SE from S333	2013-11-20	rotting apple	49.1242, 1.9496						*
S336	Santeuil across station and river, 0.5 m SE from S335	2013-11-20	rotting stem	49.1242, 1.9496
S337	Santeuil across station and river, 2 m SE from S335	2013-11-20	rotting apple	49.1242, 1.9496
S338	Santeuil across station and river, 2 m NE from S335	2013-11-20	rotting apple	49.1242, 1.9496				x		*
S339	Santeuil across station and river, 2-5 m NW from S338	2013-11-20	rotting apple	49.1242, 1.9496						*
Nu1	Nucourt, France	2013-11-20	rotting walnut	49.16477, 1.86175	x														Cel 1/1 JU2604
Nu2	Nucourt, France	2013-11-20	rotting walnut	49.16477, 1.86175
Nu3	Nucourt, France	2013-11-20	rotting walnuts	49.16475, 1.8616
Nu4	Nucourt orchard, France	2013-11-20	rotting apple	49.1659, 1.8609
Nu5	Nucourt orchard, France	2013-11-20	rotting apple	49.166, 1.860
Nu6	Nucourt orchard, France	2013-11-20	rotting apple	49.166, 1.860				x
Nu7	Nucourt orchard, France	2013-11-20	rotting apple	49.166, 1.860	x														Cel 1/1 JU2605
Nu8	Nucourt orchard, France	2013-11-20	rotting apple	49.166, 1.860	x					*									Cpo 2/2 JU2606-7
Nu9	Nucourt orchard, France	2013-11-20	rotting apple	49.166, 1.860	x		x												Cpo 1/1 JU2608
Nu10	Nucourt orchard, France	2013-11-20	rotting apple	49.166, 1.860	x														Cpo 1/1 JU2609
Nu11	Nucourt orchard, France	2013-11-20	rotting apple	49.16537, 1.86066
Nu12	Nucourt orchard, France	2013-11-20	rotting apple	49.166, 1.860
Wy1	North of Arthies, France	2013-11-20	rotting apple	49.1075, 1.7915
Wy2	North of Arthies, France	2013-11-20	rotting apple	49.1075, 1.7915				x
Wy3	North of Arthies, France	2013-11-20	rotting apple	49.1075, 1.7915
Wy4	North of Arthies, France	2013-11-20	rotting apple	49.1075, 1.7915
Wy5	North of Arthies, France	2013-11-20	rotting apple	49.1075, 1.7915	x	x	x	x											Cel 1/1 JU2610
Wy6	North of Arthies, France	2013-11-20	rotting plum	49.1075, 1.7915		x		x
										*: unclear whether Pristionchus
				Weight
S351	Santeuil wood	2014-09-30	rotting Symphytum stem	17.0	1	2		4			3						3fd		Cel (3/3) JU2803	Pristionchus JU2804
S352	Santeuil wood	2014-09-30	rotting Heracleum stem	9.8				1
S353	Santeuil wood	2014-09-30	rotting stem	10.9	1	3		2			4						4fd	1	Cel (3/3)
S354	Santeuil wood	2014-09-30	rotting Symphytum stem	18.6	1			3		2							4f		Cel
S355	Santeuil wood	2014-09-30	slug (Deroceras)
S356	Santeuil wood	2014-09-30	rotting Symphytum stem	4.8	3			1			2						1		Cel (1/1)
S357	Santeuil wood	2014-09-30	rotting stem - unidentified	10.3							1
S358	Santeuil wood	2014-09-30	rotting Heracleum stem	25.8	1			2	3								4fd		Cel (2/2)
S359	Santeuil wood	2014-09-30	2 snails (Cepaea)		1												1		Cel (1/1)
S360	Santeuil wood	2014-09-30	rotting Heracleum stem	36.1	1						2						4fd		Cel (2/2)
S361	Santeuil wood	2014-09-30	rotting Heracleum stem	16.1	2			3	1	4							3fd		Cel (2/2)
S362	Santeuil wood	2014-09-30	rotting Symphytum stem	7.5	1											2	2f		Cel (2/2)
S363	Santeuil wood	2014-09-30	rotting Symphytum stem	8.6							1
S364	Santeuil wood	2014-09-30	rotting Tussilago stem	2.2	1												2		Cel (1/1)
S365	Santeuil wood	2014-09-30	rotting Symphytum stem	14.1	1			4	2		3						4d		Cel (1/1)
S366	Santeuil wood	2014-09-30	rotting Tussilago stem	2.2	1												1		Cel (1/1)
S367	Santeuil wood	2014-09-30	rotting stem - Asteraceae	28.4	2			1									3f		Cel (2/2) JU2805-7, JU 2827
S368	Santeuil wood	2014-09-30	rotting Symphytum stem	10.1	1												3fd		Cel (2/2)
S369	Santeuil wood	2014-09-30	rotting Heracleum stem	25.1				1
S370	Santeuil wood	2014-09-30	rotting stem - unidentified	21.5	1			2			3						2f		Cel (2/2)
S371	Santeuil wood	2014-09-30	rotting Symphytum stem	7.7
S372	Santeuil wood	2014-09-30	rotting stem	17.4							1					1
S373	Santeuil wood	2014-09-30	rotting Heracleum stem	3.1							1
S374	Santeuil wood	2014-09-30	rotting Symphytum stem	9.8							1
					78	20	5
	Santeuil wood, map of sample positions in Richaud et al. 2018 Fig S7					but *

## Sheet: G. Vaucluse & Simiane
#	Location	GPS	Date (DD/MM/YYYY)	Sample	Caenorhabditis	Pristionchus	Panagrellus	Other rhabditid	Oscheius	Other diplogastrid	Panagrolaimus	Mesorhabditis	Protorhabdiits/Diploscapter	Rhabditophanes	Bunonema	Other (e.g., aphelench)	Caenorhabditis abundance log index	Pristionchus abundance log index	C. species	Non-Caenorhabditis Frozen strains
IS1	Domaine de Mousquety, Vaucluse	43.906, 5.103	13/11/2013	rotting walnuts		1
IS2	Domaine de Mousquety, Vaucluse	43.906, 5.103	13/11/2013	rotting pears, dry, isolated tree
IS3	La Fontaine de Vaucluse	43.921, 5.1313	14/11/2013	litter below fig tree, next to Helix		1
IS4	La Fontaine de Vaucluse	43.9205, 5.1315	14/11/2013	fungus on dead tree trunk
IS5	La Fontaine de Vaucluse	43.9204, 5.1314	14/11/2013	rotting figs and litter below other fig tree, close to Sorgue
IS6	South of L'Isle-sur-Sorgue, Vaucluse	43.8903, 5.1012	14/11/2013	rotting apples, 1 small slug	2	1													Cbr 2/2 JU2591
IS7	South of L'Isle-sur-Sorgue, Vaucluse	43.891, 5.098	14/11/2013	rotting wild pears
IS8	South of L'Isle-sur-Sorgue, Vaucluse	43.891, 5.0942	14/11/2013	rotting cherries, dry					1
Sim1	Simiane-la-Rotonde, Alpes de Haute-Provence	43.9733, 5.5661	16/11/2013	rotting pears ("wild" tree)
Sim2	Simiane-la-Rotonde, Alpes de Haute-Provence	43.975, 5.566	16/11/2013	rotting pears		1		3			2
Sim3	Simiane-la-Rotonde, Alpes de Haute-Provence	43.9789, 5.5631	16/11/2013	rotting figs		3					1			2
Sim4	Simiane-la-Rotonde, Alpes de Haute-Provence	43.9792, 5.56295	16/11/2013	rotting apples
Sim5	Simiane-la-Rotonde, Alpes de Haute-Provence	43.9797, 5.5669	16/11/2013	rotting walnuts
Sim6	Simiane-la-Rotonde, Alpes de Haute-Provence	43.9797, 5.5669	16/11/2013	rotting walnuts (same tree)
Sim7	Simiane-la-Rotonde, Alpes de Haute-Provence	43.9756, 5.5705	16/11/2013	rotting almonds
Vau1	Colorado provençal, Vaucluse, , France	43.9125, 5.499	16/11/2013	rotting mushrooms		1
Vau2	Rustrel, exit Colorado provencal	43.9176, 5.496	16/11/2013	rotting grapes		1
Vau3	before Hameau Jean-Jean, Vaucluse	43.9105, 5.4425	16/11/2013	rotting lettuce leaves
Vau4	before Hameau Jean-Jean, Vaucluse	43.9105, 5.4425	16/11/2013	rotting eggplant		2		1
Vau5	before Hameau Jean-Jean, Vaucluse	43.9105, 5.4425	16/11/2013	rotting carrots		1
Vau6	after Apt, Vaucluse	43.8718, 5.3232	16/11/2013	rotting grapes
Vau7	around Goult, South of D900, Vaucluse	43.8605, 5.2155	16/11/2013	rotting cherries		1	2
Vau8	close to Gordes, Vaucluse	43.8828, 5.1895	16/11/2013	rotting olives
Vau9	Saint-Pantaléon, Vaucluse	43.8823, 5.2144	17/11/2013	rotting tomatoes on leaf heap			2	1
Vau10	Saint-Pantaléon, Vaucluse	43.882, 5.215	17/11/2013	rotting grapes
Vau11	around Goult, Vaucluse	43.8673,5.2336	17/11/2013	rotting grapes			1
Vau12	North of Robion, Vaucluse, small orchard behind house	43.8620, 5.1190	17/11/2013	rotting apples	3	1					2						2	4	Cbr 5/5 JU2594
Vau13	North of Robion, Vaucluse	43.864, 5.120	17/11/2013	rotting walnuts
Vau14	North of Robion, Vaucluse	43.8650, 5.1237	17/11/2013	rotting apples	3	1	2												Cbr 5/5 JU2590
Vau15	North of Robion, Vaucluse	43.8640, 5.1090	17/11/2013	rotting apples	4		1		2								2		Cbr 8/8 JU2595
Vau16	North of Robion, about 50m from previous	43.8645, 5.1075	17/11/2013	rotting pears	3	1					2								Cbr 1/1 JU2596
Vau17	South of L'Isle-sur-Sorgue, Vaucluse	43.8812, 5.0720	17/11/2013	rotting apples	3	1	2												Cbr 1/1 JU2597
Vau18	South of L'Isle-sur-Sorgue and D900	43.8658, 5.0628	17/11/2013	rotting apples	1		2												Cel 10/10 JU2611, JU2616
			On Petri dish: 18/11/2013

## Sheet: H. Bangalore
#	Location	GPS	Date (DD/MM/YYYY)	Sample	Plating date	Caenorhabditis	Pristionchus	Panagrellus	Other rhabditid	Oscheius	Other diplogastrid	Panagrolaimus	Mesorhabditis	Protorhabdiits/Diploscapter	Bunonema	Other (e.g., aphelench)	C. species	Non-Caenorhabditis Frozen strains
Ba1	IISc campus, Bangalore, India	13.02248, 77.56669	2016-12-22	rotting fruits, Ficus racemosa, on ground, large snail shells nextby	2016-12-26					1		2
Ba2	IISc campus, Bangalore, India	13.02248, 77.56669	2016-12-22	fresh pollinated figs on same tree	2016-12-26											1
Ba3	IISc campus, Bangalore, India	13.0226, 77.5668	2016-12-22	rotting male flowers on ground of dioecious large tree, female long pods, leaves like Acacia	2016-12-26	2				1							Cbr JU3100
Ba4	IISc campus, Bangalore, India	13.0232, 77.5668	2016-12-22	rotting fruits, Ficus racemosa, on ground	2016-12-26	1				4		3	2				Cbr JU3200	Mesorhabditis JU3208
Ba5	IISc campus, Bangalore, India	13.0232, 77.5668	2016-12-22	fresh pollinated figs on same tree	2016-12-26											1
Ba6	IISc campus, Bangalore, India	13.0222, 77.5676 (single GPS measure)	2016-12-22	rotting jackfruits (+ some rotting wood?)	2016-12-26	1				2		3	4				Cbr JU3201	Mesorhabditis JU3209
Ba7	IISc campus, Bangalore, India	13.02272, 77.56866	2016-12-22	rotting fruits, Ficus racemosa on humid ground next to house and next to large millipedes	2016-12-26	2	1										Cbr JU3202
Ba8	NCBS campus, Bangalore, India	13.0727, 77.5790	2016-12-23	rotting flowers, only slighly moist, large orange, Spathodea campanulata	2016-12-26	2						1					Cbr JU3203
Ba9	NCBS campus, Bangalore, India	13.0722, 77.5797	2016-12-23	compost heap, only slighly moist	2016-12-26	3				1		2					Cbr JU3204
Ba10	University of Agricultural Sciences, Bangalore, India	13.0836, 77.57745	2016-12-23	banana pseudostem	2016-12-26	1				2			3	4			Cbr JU3205	Mesorhabditis JU3210
Ba11	University of Agricultural Sciences, Bangalore, India	13.08389, 77.57715	2016-12-23	compost heap with papaya, other fruits and vegetables, etc	2016-12-26
Ba12	University of Agricultural Sciences, Bangalore, India	13.0865, 77.5752	2016-12-23	composting station in tanks at different stages, lots of earthworms	2016-12-26				2	1			3					Mesorhabditis JU3211
Ba13	NCBS campus, Bangalore, India	13.0704, 77.5806	2016-12-23	rotting fruits	2016-12-26
Ba14	NCBS campus, Bangalore, India	13.0704, 77.5806	2016-12-23	rotting fruits, orange color next to Ba13	2016-12-26
Ba15	NCBS campus, Bangalore, India	13.07251, 77.57924	2016-12-23	rotting fruits, same as Ba13	2016-12-26	2						1					Cbr JU3206
Ba16	NCBS campus, Bangalore, India	13.07206, 77.58014	2016-12-23	heap of rotting (small mango) fruits and leaves	2016-12-26	2				1		3					Cbr JU3207

## Sheet: I. Barcelona
#	Location	GPS	Date (DD/MM/YYYY)	Sample	Caenorhabditis	Pristionchus	Panagrellus	Other rhabditid	Oscheius	Other diplogastrid	Panagrolaimus	Mesorhabditis	Protorhabdiits/Diploscapter	Bunonema	Other (e.g., aphelench)	C. species	Non-Caenorhabditis Frozen strains
B1	Parc de la Ciutadella, Barcelona, Spain	41.3868, 2.1875	2015-09-18	rotting palm fruits
B2	Parc de la Ciutadella, Barcelona, Spain	41.38675, 2.1875	2015-09-18	rotting palm fruits				4	2		1	3					Mesorhabditis JU2892
B3	Parc de la Ciutadella, Barcelona, Spain	41.38685, 2.1877	2015-09-18	soil + rotting leaves under palm tree	3				1		2					Cbr JU2893
B4	Parc de la Ciutadella, Barcelona, Spain	41.3862, 2.1945	2015-09-18	rotting olives		1			3		2
B5	Barcelona, Spain	41.39111, 2.19222.	2015-09-19	rotting figs (Ficus carica)	1				5		2		3		4	Cbr JU2894
B6	Barcelona, Spain	41.39113, 2.19222	2015-09-19	rotting citrus fruits	1										2	Cbr	Procephalobus sp. JU2894
			On Petri dish: 20/09/2015

## Sheet: J. Cameroon
#	Location	GPS	Date (DD/MM/YYYY)	Sample	Caenorhabditis	Pristionchus	Panagrellus	Other rhabditid	Oscheius	Other diplogastrid	Panagrolaimus	Mesorhabditis	Protorhabdiits/Diploscapter		Bunonema	Other (e.g., aphelench)	C. species	Non-Caenorhabditis Frozen strains
C1	Oku Mountain, Cameroon	6.18, 10.52	2016-05-20	rotting leaves; soil, wood						x	x
C2	Oku Mountain, Cameroon	6.18, 10.52	2016-05-20	rotting wood								x						Mesorhabditis JU3143
C3	Oku Mountain, Cameroon	6.18, 10.52	2016-05-20	rotting leaves; soil, wood	x							x					Cel JU3144
C4	Oku Mountain, Cameroon	6.18, 10.52	2016-05-20	rotting stems (resembling banana pseudostems)				x		x								Auanema sp. JU3145
C5	Oku Mountain, Cameroon	6.18, 10.52	2016-05-20	rotting stems (resembling banana pseudostems)				x	x						x
C6	Oku Mountain, Cameroon	6.18, 10.52	2016-05-20	rotting leaves; soil, wood					x	x
C7	Oku Mountain, Cameroon	6.18, 10.52	2016-05-20	humus, leaves		x			x			x						Oscheius tipulae JU3146, Mesorhabditis JU3147
C8	Oku Mountain, Cameroon	6.18, 10.52	2016-05-20	rotting banana pseudostem						x		x						Mesorhabditis JU3148
C9	Oku Mountain, Cameroon	6.18, 10.52	2016-05-20	rotting flowers		x						x
			On Petri dish: 24/05/2016

[truncated: 16 more sheets: K. China Yunnan_Shanghai, L. Cologne, M. Cambridge, N. Czech Republic, O. Heidelberg, P. Kazakhstan, Q. Los Angeles, R. Norway, S. New Zealand, T. Potsdam, U. Sao Tome, V. Sicily, W. Tuscany,  X. Vienna, Y. U Warwick, Z. Yerevan]
