# Supplementary material for: Pristionchus nematodes occur frequently in diverse rotting vegetal substrates and are not exclusively necromenic, while Panagrellus redivivoides is found specifically in rotting fruits
Source: PLoS One. 2018 Aug 3;13(8):e0200851. doi: 10.1371/journal.pone.0200851 (PMC6075748; doi:10.1371/journal.pone.0200851)
Supplement: S2 Table — Sheet A: Pristionchus. The table indicates the origin of the strains of Pristionchus (with JU or BRC standard strain names), and other samples that were noted to contain Pristionchus. The sample ID is a temporary ID for a given collection date. Other non-Pristionchus frozen strains from the same samples are indicated on the right. nd: not determined. Sheet B: Panagrellus. The table indicates the origin of Panagrellus strains. Sheet C: Other species of nematodes collected from rotten fruit and characterized by 18S rDNA sequencing. (XLSX) [file pone.0200851.s002.xlsx]

## Sheet: A. Pristionchus
Sample ID	Strain	also reported in Table S1, sheet	Location	GPS (latitude, logitude)	Date (DD/Mon/YY)	Sample	Samplecollection	Nematode scoring and isolation	Determination as genus Pristionchus	Reproduction	Pristionchus species or % identity to closest SSU	Reference	Fasta sequence name	Other strains from same sample / Remarks
-	JU67		Auffargis, Yvelines, France	48.700, 1.887	spring 1998	soil	Marie Delattre	Marie Delattre & Marie-Anne Félix	Morphology and 18S rDNA	Male-Female	Pristionchus uniformis (100%; 827/827)	Best blast PCR SSU18A-SSU26R	JU67-18S-F
2.2	JU138		Pomakai B&B, Captain Cook, Hawaii	19.4579, -155.8819	1999-08-01	soil in coffee farm	Marie-Anne Félix	Marie-Anne Félix	Morphology	Hermaphroditic	Pristionchus pacificus	Zauner and Sommer 2007
MAD 2	JU150		Antanarivo, Madagascar	-18.9, 47.5	1999-10-01	soil	Marie Delattre	Marie Delattre & Marie-Anne Félix	Morphology	Hermaphroditic	Pristionchus pacificus	Zauner and Sommer 2007
91	JU257		Etrechy, France	48.493, 2.190	2001-11-01	soil	Evelyne Pierre	Evelyne Pierre & Marie-Anne Félix	Morphology	Male-Female	Pristionchus uniformis	D'Anna and Sommer 2011
B26C1	JU288		Le Blanc, Indre, France	46.63, 1.06	2002-08-01	soil in vegetable garden	Marie-Anne Félix	Marie-Anne Félix	Morphology and 18S rDNA	Male-Female	Pristionchus uniformis (100%; 827/827)	Best blast PCR SSU18A-SSU26R	JU288-18S-F
VB2	JU295		Viosne Valley, Vexin, France	49.113, 1.960	2002-09-22	soil	Marie-Anne Félix	Marie-Anne Félix	Morphology	Male-Female	Pristionchus uniformis	D'Anna and Sommer 2011		C. briggsae JU375-382
J4C3	JU482		Hakone, Japan	35.23, 139.11	2004-05-01	soil	Marie-Anne Félix	Marie-Anne Félix	Morphology	Hermaphroditic	Pristionchus pacificus	Zauner and Sommer 2007
P11K1	JU517		Marsas, Hautes Pyrénées, France	43.0552, 0.2243	2004-08-15	soil, leaf litter under beeches and ferns	Marie-Anne Félix	Marie-Anne Félix	Morphology	Hermaphroditic	LOST?
17C2	JU723		Ping'an, Guangxi, China	25.7598, 110.124	2004-05-07	soil in vegetable garden	Marie-Anne Félix	Marie-Anne Félix	Morphology	Hermaphroditic	Pristionchus pacificus	Zauner and Sommer 2007		Oscheius tipulae JU735
P9B1	JU773		Botanical Garden, Lisbon, Portugal	38.7175, -9.149	2005-07-10	tree fungus	Marie-Anne Félix	Marie-Anne Félix	Morphology	Male-Female	LOST?
P26H1	JU798		Primel-Trégastel, Finistère, France	48.71, -3.81	2005-08-27	soil under apple tree	Marie-Anne Félix	Marie-Anne Félix	Morphology	Hermaphroditic	LOST?
T1B1	JU892		Tübingen, Germany	48.5, 9.0	2005-10-01	compost, R. Sommer's	Marie-Anne Félix	Marie-Anne Félix	Morphology	Male-Female	Pristionchus uniformis	D'Anna and Sommer 2011
CM1	JU893		Merlet, Ardèche, France	44.42, 4.40	2005-10-23	Geophilus myriapod	Marie-Anne Félix	Marie-Anne Félix	Morphology	Male-Female	Pristionchus uniformis	D'Anna and Sommer 2011
BR5.1	JU911		Le Blanc, Indre, France	46.63, 1.06	2005-11-01	soil below grape vine	Marie-Anne Félix	Marie-Anne Félix	Morphology and 18S rDNA	Hermaphroditic	Pristionchus maupasi (100%; 774/774)	Best blast PCR SSU18A-SSU26R	JU911-18S-F
BR14.1	JU912		Le Blanc, Indre, France	46.63, 1.06	2005-11-01	soil below grape vine, same sample as JU911	Marie-Anne Félix	Marie-Anne Félix	Morphology	Male-Female	Pristionchus uniformis	D'Anna and Sommer 2011
Pr1.3.1	JU1050		Le Blanc, Indre, France	46.63, 1.06	2006-10-15	dead bee	Marie-Anne Félix	Marie-Anne Félix	Morphology	Hermaphroditic	LOST?			Sample plated on 15 Oct 2006. Picked as a L4 larva (more than one Pristionchus individual on the bee).
PlF3	JU1051		Le Blanc, Indre, France	46.63, 1.06	2006-10-15	rotting plums	Marie-Anne Félix	Marie-Anne Félix	Morphology and 18S rDNA	Male-Female	Pristionchus uniformis (100%; 781/781)	Best blast PCR SSU18A-SSU26R	JU1051-18S-F	C. elegans JU1036-7
J25.4.11	JU1089		East Imperial Palace gardens, Tokyo, Japan	35.687, 139.759	2007-03-17	soil and leaf litter	Marie-Anne Félix	Marie-Anne Félix	Morphology	Hermaphroditic	Pristionchus pacificus	Hermann et al. Biol J Linn Soc 2010		O. tipulae JU1095, Rhabditidae JU1104
J27.39.1	JU1090		Botanical Gardens of the University of Tokyo, Japan	35.69, 139.69	2007-03-18	soil, leaf litter and bark	Marie-Anne Félix	Marie-Anne Félix	Morphology	Male-Female	Pristionchus hoplostomus	Ragsdale et al. Zool J Linn Soc 2013		C. remanei JU1087, O. tipulae JU1096, Oscheius sp. JU1180, Rhabditidae JU1108
J27.135.1	JU1102		Botanical Gardens of the University of Tokyo, Japan	35.69, 139.69	2007-03-18	soil, leaf litter and bark, same sample as JU1102	Marie-Anne Félix	Marie-Anne Félix	Morphology	Hermaphroditic	Pristionchus pacificus	Hermann et al. Biol J Linn Soc 2010		C. remanei JU1087, O. tipulae JU1096, Oscheius sp. JU1180, Rhabditidae JU1108
J34F1	JU1103		Korakuen Garden, Tokyo, Japan	35.705, 139.749	2007-03-18	soil and leaf litter	Marie-Anne Félix	Marie-Anne Félix	Morphology	Hermaphroditic	Pristionchus pacificus	Hermann et al. Biol J Linn Soc 2010
C2.1.11	JU1174		Villuco area, Concepcion, Chile	-36.877, -73.035	2007-04-01	soil	Sylvain Marcellini	Marie-Anne Félix	Morphology and 18S rDNA	Hermaphroditic	Pristionchus entomophagus (100%; 819/819)	Best blast PCR SSU18A-SSU26R	JU1174-18S-F
S351.9	JU2804	F	Santeuil wood, France	49.12011, 1.95130	2014-09-30	rotting Symphytum stem	Marie-Anne Félix	Marie-Anne Félix	Morphology and 18S rDNA	Male-Female	Pristionchus uniformis (100%; 785/785)	Best blast PCR SSU18A-SSU26R	JU2804-18S-F	C. elegans JU2803
O1194.0	JU2813	D	Orsay orchard, France	48.7015, 2.1725	2014-10-20	rotting apple	Marie-Anne Félix	Marie-Anne Félix	Morphology and 18S rDNA	Male-Female	Pristionchus uniformis (100%; 788/788)	Best blast PCR SSU18A-SSU26R	JU2813-18S-F	C. elegans JU2812, JU2820
Ch2.4	JU3328	K	Pugao Laozhai village, close to road, Yuanyang	23.0854, 102.7993	2018-03-05	rotting pseudostems of plant of banana family	Marie-Anne Félix	Marie-Anne Félix	Morphology and 18S rDNA	Male-Female	Pristionchus triformis (99.6%; 731/734)	Best blast PCR SSU18A-SSU26R	JU3328-18S-F	C. sp. JU3317
Ch3.4	JU3329	K	terraces below Dayutang village, Yuanyang	23.10675, 102.74492	2018-03-05	rotting water hyacinth bulbs	Marie-Anne Félix	Marie-Anne Félix	Morphology and 18S rDNA	Male-Female	Pristionchus sp. 35 (97%; 807/830)	Best blast PCR SSU18A-SSU26R	JU3329-18S-F	C. elegans JU3318
Ch20.16	JU3330	K	Botanical garden, Shanghai - conservatory 1	31.1492, 121.4428	2018-03-18	rotting Ficus auriculata fruits	Marie-Anne Félix	Marie-Anne Félix	Morphology and 18S rDNA	Male-Female	Pristionchus hoplostomus (100%; 809/809)	Best blast PCR SSU18A-SSU26R	JU3330-18S-F	C. sinicaJU3320, Mesorhabditis JU3446
Ch21.5	JU3331	K	Botanical garden, Shanghai - conservatory 2	31.1500, 121.44305	2018-03-18	rotting Aeschynanthus radicans flowers	Marie-Anne Félix	Marie-Anne Félix	Morphology and 18S rDNA	Male-Female	Pristionchus atlanticus/sp. 3 (99.6%; 805/808)	Best blast PCR SSU18A-SSU26R	JU3331-18S-F	C. briggsae JU3221, C. sinica JU3222
Ch27.1	JU3332	K	ECNU Minhang campus, Shanghai, behind bus stop along building and river	31.0290, 121.44595	2018-03-20	rotting Sapindus (mukorossi?) fruits	Marie-Anne Félix	Marie-Anne Félix	Morphology and 18S rDNA	Male-Female	Pristionchus quartusdecimus (98.2%; 808/822)	Best blast PCR SSU18A-SSU26R	JU3332-18S-F	C. latensJU3224
Ch33.2	JU3333	K	Jing'an park, Shanghai	31.2241, 121.4426	2018-03-22	rotting Magnolia denudata flowers (petals)	Marie-Anne Félix	Marie-Anne Félix	Morphology and 18S rDNA	Male-Female	Pristionchus hoplostomus (100%; 734/734)	Best blast PCR SSU18A-SSU26R	JU3333-18S-F
Ch36.6	JU3334	K	Changfeng Park, Shanghai	31.2242, 121.3948	2018-03-24	rotting Magnolia denudata flowers (petals)	Marie-Anne Félix	Marie-Anne Félix	Morphology and 18S rDNA	Male-Female	Pristionchus hoplostomus (100%; 742/742)	Best blast PCR SSU18A-SSU26R	JU3334-18S-F
Ch37.12	JU3335	K	Changfeng Park, Shanghai	31.22575, 121.3923	2018-03-24	rotting Magnolia grandiflora fruits	Marie-Anne Félix	Marie-Anne Félix	Morphology and 18S rDNA	Male-Female	Pristionchus hoplostomus (100%; 742/742)	Best blast PCR SSU18A-SSU26R	JU3335-18S-F	C. latens JU3225
Ch38.1	JU3336	K	Changfeng Park, Shanghai	31.2275, 121.3923	2018-03-24	rotting banana-like pseudostem (flower like banana), millipedes	Marie-Anne Félix	Marie-Anne Félix	Morphology and 18S rDNA	Male-Female	Pristionchus hoplostomus (100%; 831/831)	Best blast PCR SSU18A-SSU26R	JU3336-18S-F
Ch39.1	JU3337	K	Changfeng Park, Shanghai	31.2287, 121.3933	2018-03-24	rotting pseudostems of plant of banana family	Marie-Anne Félix	Marie-Anne Félix	Morphology and 18S rDNA	Male-Female	Pristionchus hoplostomus (100%; 704/704)	Best blast PCR SSU18A-SSU26R	JU3337-18S-F
Ch40.2	JU3338	K	Changfeng Park, Shanghai	31.2296, 121.3932	2018-03-24	rotting wood	Marie-Anne Félix	Marie-Anne Félix	Morphology and 18S rDNA	Male-Female	Pristionchus hoplostomus (100%; 734/734)	Best blast PCR SSU18A-SSU26R	JU3338-18S-F	C. briggsae JU3226
Ch43.3	JU3339	K	Changfeng Park, Shanghai	31.23025, 121.3955	2018-03-24	rotting Magnolia grandiflora fruits	Marie-Anne Félix	Marie-Anne Félix	Morphology and 18S rDNA	Male-Female	Pristionchus hoplostomus (98.9%; 726/734), same as JU3340	Best blast PCR SSU18A-SSU26R	JU3339-18S-F	C. briggsae JU3227, Mesorhabditis JU3451
Ch44.2	JU3340	K	Changfeng Park, Shanghai	31.23025, 121.3955	2018-03-24	rotting Magnolia denudata flowers (petals)	Marie-Anne Félix	Marie-Anne Félix	Morphology and 18S rDNA	Male-Female	Pristionchus hoplostomus (98.9%; 737/745)	Best blast PCR SSU18A-SSU26R	JU3340-18S-F
Ch46.3	JU3341	K	ECNU Zhongbei campus, Shanghai	31.2258, 121.40365	2018-03-24	rotting pseudostems of plant of banana family	Marie-Anne Félix	Marie-Anne Félix	Morphology and 18S rDNA	Male-Female	Pristionchus hoplostomus (99.9%; 738/739)	Best blast PCR SSU18A-SSU26R	JU3341-18S-F	Mesorhabditis JU3452
Ch49.4	JU3342	K	ECNU Zhongbei campus, Shanghai	31.2257, 121.4018	2018-03-24	rotting stems, leaves, soil of small vegetable garden	Marie-Anne Félix	Marie-Anne Félix	Morphology and 18S rDNA	Male-Female	Pristionchus hoplostomus (100%; 734/734)	Best blast PCR SSU18A-SSU26R	JU3342-18S-F
S13	-		Santeuil, France	49.12610, 1.95034	2007-10-14	rotting grapes	Marie-Anne Félix	Marie-Anne Félix	Morphology	nd	nd			C. briggsae JU1261-3
India17	-		Ponmudi, Kerala, India	8.76405, 77.11337	2007-12-22	fungus on fallen tree	Marie-Anne Félix	Marie-Anne Félix	Morphology	nd	nd			C. briggsae JU1340, O. tipulae JU1354
India35	-		Kanjirappally, Kerala, India	9.55, 76.8	2007-12-27	fallen banana tree	Marie-Anne Félix	Marie-Anne Félix	Morphology	nd	nd			C. brenneri JU1329, C. briggsae JU1346
R12	-		Saint-Benoît, La Réunion	-21.045556, 55.6875	2008-01-01	rotting carambola	Valérie Robert	Marie-Anne Félix	Morphology	nd	nd			Oscheius sp. JU1382
Montsoreau	-		Montsoreau, Maine-et-Loire, France	47.21990, 0.04619	2008-03-01	compost from mushroom farm	Marie-Anne Félix	Marie-Anne Félix	Morphology	nd	nd			C. elegans JU1395
E2	-		Catalina de Ribeira Garden, Sevilla, Spain	37.3845, -5.988	2008-03-28	rotting orange	Marie-Anne Félix	Marie-Anne Félix	Morphology	nd	nd			C. elegans JU1400
Gif6	-		Gif-sur-Yvette, France	48.705, 2.1285	2008-06-26	dead Helix aspersa	Marie-Anne Félix	Marie-Anne Félix	Morphology	nd	nd			Oscheius tipulae JU1457-66
B08_4	-		next to le Blanc, Indre, France	46.6304, 1.0561	2008-08-17	rotting walnuts	Marie-Anne Félix	Marie-Anne Félix	Morphology	nd	nd
B08_10	-		next to le Blanc, Indre, France	46.6386, 1.0504	2008-08-17	rotting Arum stem	Marie-Anne Félix	Marie-Anne Félix	Morphology	nd	nd			C. elegans JU1484-95, O. tipulae JU1502, JU1504-5 and O. sp. 2 JU1503
O61	-		Orsay, France	48.7006, 2.1804	2008-09-28	rotting Petasites hybridus stem	Marie-Anne Félix	Marie-Anne Félix	Morphology	nd	nd
O63	-		Orsay, France	48.7006, 2.1804	2008-09-28	rotting Petasites hybridus leaf	Marie-Anne Félix	Marie-Anne Félix	Morphology	nd	nd
HABr1-4	-		South Brazil	-28, -52	2009-03-01	rotting jackfruit, rotting goiava and bird feces samples		Marie-Anne Félix	Morphology	nd	nd
CV25	-		Ribeira de Torre, Cape Verde	17.1363, -25.0682	2009-04-26	rotting cabbages, soil	Marie-Anne Félix	Marie-Anne Félix	Morphology	nd	nd			C. briggsae JU1637
R104	-		Les Makes, La Réunion	-21.198, 55.414	2009-08-02	rotting passion fruit	Marie-Anne Moal	Marie-Anne Félix	Morphology	nd	nd
Orl6	-		Etang de la Vallée, Combreux, France	47.9643, 2.2923	2009-10-18	rotting wood	Marie-Anne Félix	Marie-Anne Félix	Morphology	nd	nd
P17	-		Pultusk towards E/North	52.7292, 21.0904	14/06/2012	rotting apples (likely from previous year)	Marie-Anne Félix	Marie-Anne Félix	Morphology	nd	nd
Q3	-		Ile d'Orleans, Sainte-Famille, Québec, Canada	46.9915, -70.9303	2012-07-18	green apples, hardly rotten + some soil	Marie-Anne Félix	Marie-Anne Félix	Morphology	nd	nd
Q4	-		Ile d'Orleans, Sainte-Famille, Québec, Canada	46.9914, -70.9301	2012-07-18	soil with some rotten stems/grass	Marie-Anne Félix	Marie-Anne Félix	Morphology	nd	nd
V5	-		Botanical Garden of the University of Vienna, group 8	48.1929,16.3845	2012-09-15	snow pears Pyrus nivalis (quite dry)	Marie-Anne Félix	Marie-Anne Félix	Morphology	nd	nd
C1	-		Crouy-sur-Ourcq, France	49.084, 3.093	2013-06-17	rotting Robinia pseudoacacia flowers	Marie-Anne Félix	Marie-Anne Félix	Morphology	nd	nd
C10	-		Crouy-sur-Ourcq, France	49.0863, 3.0720	2013-06-17	rotting Heracleum stems	Marie-Anne Félix	Marie-Anne Félix	Morphology	nd	nd
A3	-		Sevan, Armenia	40.55, 44.95	2014-07-30	rotting apples	Marie-Anne Félix	Marie-Anne Félix	Morphology	nd	nd
Arb	-		Arboretum, Bois de Vincennes, France	48.82130, 2.45502	2014-10-19	rotting figs (Ficus carica)	Marie-Anne Félix	Marie-Anne Félix	Morphology	nd	nd			C. briggsae JU2814
HE2	-		Hameau de l'Etoile, Saint-Martin de Londres, France	43.819, 3.698	2015-03-26	soil with some rotten stems/grass	Marie-Anne Félix	Marie-Anne Félix	Morphology	nd	nd
Bar3	-		Joubert-Tradauw Wine Farm, South Africa	-33.9239, 20.5946	2015-06-01	rotting pear	Rémy Froissart	Marie-Anne Félix	Morphology	nd	nd
	-		Forest next to Hjellestad, Norway	60.26024, 5.27817	2014-12-13	rotting mushroom (Cantharellus tubaeformis??)	A. Kvassnes, S. Marsh	Sarah Marsh	Morphology	nd	nd
40	BRC20511 (isofemale from BRC10039)		Taipei, Taiwan	?	2012-05-19	rotting fruits and flower from tea tree (?)	Nancy Ho	Nancy Ho and Chia-Yi Kao	18S rDNA sequencing	Hermaphroditic	Pristionchus pacificus (100%; 453/453)	Best blast PCR SSU18A-SSU26R	BRC20511_SSU9R	Crosses with P. pacificus JU1102 (2/2)
61	BRC20510 (isofemale from BRC10015)		Trail near Xiaowulai, Taiwan	24.790015, 121.374604	2012-05-24	rotting flower (yellow, fragrant)	Chia-Yi Kao, Yu-ching Huang, Ni-Chen Chang, Nancy Ho	Nancy Ho and Chia-Yi Kao	18S rDNA sequencing	Male-Female	Pristionchus triformis (100%; 452/452)	Best blast PCR SSU18A-SSU26R	BRC20510_SSU9R
196F	BRC20298		Nantou, Taiwan	23.602922, 120.883222	2014-06-14	rotting fruit	Chia-Yi Kao	Jung-Chen Hsu	18S rDNA sequencing	Male-Female	Pristionchus triformis (100%; 489/489)	Best blast PCR SSU18A-SSU26R	BRC20298_SSU9R
224F	lost (originally BRC20245)		Nantou, Taiwan	23.514265, 120.910913	2014-06-15	rotting flower	Wang laboratory	Jung-Chen Hsu	18S rDNA sequencing	see Males from failed thaw	Pristionchus triformis (99.8%; 488/489)	Best blast PCR SSU18A-SSU26R	BRC20245_SSU9R
229F	-		Nantou, Taiwan	23.513706, 120.91053	2014-06-15	rotting fruit (green)	John Wang	Jung-Chen Hsu	18S rDNA sequencing	nd	Pristionchus hoplostomus(99.4%; 495/498)	Best blast PCR RHAB1350F-RHAB1868R	229F_RHAB1350F
231F	BRC20259		Nantou, Taiwan	23.513591, 120.910206	2014-06-15	rotting flower and leaves	Wang laboratory	Jung-Chen Hsu	18S rDNA sequencing	Hermaphroditic	Pristionchus pacificus (100%; 492/492)	Best blast PCR RHAB1350F-RHAB1868R	BRC20259_RHAB1350F	Crosses with P. pacificus JU1102 (2/2)
238F	lost (originally BRC20291)		Nantou, Taiwan	23.512834, 120.910037	2014-06-15	rotting flower	Wang laboratory	Jung-Chen Hsu	18S rDNA sequencing	see Males from failed thaw	Pristionchus triformis (99.8%; 488/489)	Best blast PCR SSU18A-SSU26R	BRC20291_SSU9R
254F	lost (originally BRC20271)		Nantou, Taiwan	23.513488, 120.910746	2014-06-15	rotting leaves	Chia-Yi Kao	Jung-Chen Hsu	18S rDNA sequencing	see Males from failed thaw	Pristionchus quartusdecimus (99.6%; 483/485)	Best blast PCR SSU18A-SSU26R	BRC20271_SSU9R
309F	BRC20240		Parking space (1963m), Nantou, Taiwan	23.53343, 120.908793	2014-06-15	rotting flower	Wang laboratory	Jung-Chen Hsu	18S rDNA sequencing	Hermaphroditic	Pristionchus pacificus(100%; 489/489)	Best blast PCR SSU18A-SSU26R	BRC20240_SSU9R	Crosses with P. pacificus JU1102 (2/2)
310F	BRC20261		Parking space (1963m), Nantou, Taiwan	23.53343, 120.908793	2014-06-15	rotting fruit	Wang laboratory	Jung-Chen Hsu	18S rDNA sequencing	Hermaphroditic	Pristionchus pacificus(100%; 489/489)	Best blast PCR SSU18A-SSU26R	BRC20261_SSU9R	Crosses with P. pacificus JU1102 (2/2)
311F	-		Parking space (1963m), Nantou, Taiwan	23.53343, 120.908793	2014-06-15	rotting cherry	John Wang	Jung-Chen Hsu	18S rDNA sequencing	nd	Pristionchus triformis (99.8%; 482/483)	Best blast PCR SSU18A-SSU26R	311F_SSU9R
315F	-		Parking space (1963m), Nantou, Taiwan	23.534234, 120.908557	2014-06-15	rotting flower and dead branches	Wang laboratory	Jung-Chen Hsu	18S rDNA sequencing	nd	Pristionchus pacificus (100%; 498/498)	Best blast PCR RHAB1350F-RHAB1868R	315F_RHAB1350F
322F	BRC20297		Parking space (1963m), Nantou, Taiwan	23.53346, 120.908896	2014-06-15	rotting flower (yellow)	John Wang	Jung-Chen Hsu	18S rDNA sequencing	Male-Female	Pristionchus triformis (99.8%; 488/489)	Best blast PCR SSU18A-SSU26R	BRC20297_SSU9R
354F	lost (originally BRC20379)		Nantou, Taiwan	23.671734, 120.790311	2014-06-16	rotting flower	Wang laboratory	Jung-Chen Hsu	18S rDNA sequencing	see Males from failed thaw	Pristionchus triformis (99.8%; 488/489)	Best blast PCR SSU18A-SSU26R	BRC20379_SSU9R
396F	-		Nantou, Taiwan	23.672242, 120.802599	2014-06-16	rotting pine cone	John Wang	Jung-Chen Hsu	18S rDNA sequencing	nd	Pristionchus triformis (99.8%; 488/489)	Best blast PCR SSU18A-SSU26R	396F_SSU9R
399F	-		Nantou, Taiwan	23.671268, 120.802761	2014-06-16	rotting leaves	Wang laboratory	Jung-Chen Hsu	18S rDNA sequencing	nd	Pristionchus hoplostomus (99.2%; 364/367)	Best blast PCR RHAB1350F-RHAB1868R	399F_RHAB1350F
627F	lost (originally BRC20371)		Taipingshan, Taiwan	24.493727, 121.533465	2015-06-18	rotting lychee skin, orange skin (discarded on ground)	Yu-Ching Huang	Jung-Chen Hsu	18S rDNA sequencing	see Males from failed thaw	Pristionchus arcanus & occultus (100%; 488/488)	Best blast PCR SSU18A-SSU26R	BRC20371_SSU9R
666F	lost (originally BRC20406)		Kurama-dera, Japan	35.118070, 135.770928	2015-10-04	mushroom	Dang Viet Dai	Jung-Chen Hsu	18S rDNA sequencing	see Males from failed thaw	Pristionchus japonicus (100%; 485/485)	Best blast PCR SSU18A-SSU26R	BRC20406_SSU9R
H.4	-		Salt Lake City, Utah, USA	40.734, -111.844	2006-10-04	rotting apple	Linda Hauth	Michael Ailion	Morphology and 18S rDNA	Male-Female	Pristionchus uniformis (100%; 829/829)	Best blast PCR SSU18A-SSU26R	Salt_Lake_H.4_apple	Oscheius sp.H.1a
Sam A.3b.2	-		Lake Sammamish, Issaquah, Washington, USA	47.56, -122.06	2006-10-13	rotting apple	Michael Ailion	Michael Ailion	Morphology and 18S rDNA	Hermaphroditic	Pristionchus entomophagus (100%; 839/839	Best blast PCR SSU18A-SSU26R	Sammamish_A.3b.2_apple	Panagrolaimus sp. Sam A.3b
Amares P2	-		Amares, Portugal	41.6288, -8.3476	2007-03-27	rotting apple	Michael Ailion	Michael Ailion	Morphology and 18S rDNA	Male-Female	Pristionchus uniformis (100%; 837/837)	Best blast PCR SSU18A-SSU26R	Amares_P2_apple	C. portoensis EG4788
LM app	-		Seattle, Washington, USA	47.64, -122.30	2016-07-19	rotting apple	Laurie Matthews	Michael Ailion	Morphology and 18S rDNA	Hermaphroditic	Pristionchus entomophagus (100%; 842/842)	Best blast PCR SSU18A-SSU26R	Seattle_LM_apple
P2 pumpkin	-		Carnation, Washington, USA	47.6537, -121.8699	2017-11-15	rotting pumpkin	Laurie Matthews' class at Eastside Catholic	Michael Ailion	Morphology and 18S rDNA	Male-Female	Pristionchus lheritieri KT188846.1 (97%; 810/836)	Best blast PCR SSU18A-SSU26R	Seattle_P2_pumpkin	Rhabditophanes sp. P1 pumpkin
EC tom	-		Bellevue, Washington, USA	47.6121, -122.1307	2017-11-24	rotting tomato	Laurie Matthews' class at Eastside Catholic	Michael Ailion	Morphology and 18S rDNA	Hermaphroditic	Pristionchus entomophagus (100%; 779/779)	Best blast PCR SSU18A-SSU26R	Seattle_EC_tomato

## Sheet: B. Panagrellus
Sample ID	Strain	Location	GPS (latitude, logitude)	Date (DD/Mon/YY)	Sample	Determination of genus	Reproduction	Sampled by	Isolated by	Remarks	Mating tests	Species identification	Fast 28S sequence name	Best blasts 28S D2-D3	Polymorphic site 28S	Fast 18S sequence name	Best blast 18S
JS	JU385	Isolated from a Drosophila willistoni culture with Wolbachia,	Not Applicable	25/10/2002 (isolation of nematode)	Drosophila willistoni culture	Morphology	Male-female	Wolfgang Miller	Marie-Anne Félix	Vulva less tilted anteriorly.	Does not cross with P. redivivus PS1163. Crosses in both directions to JU1055.	Panagrellus redivivoides	JU385_28S_F	Panagrellus sp. 23_230 Fanelli (100%; 407/407); Panagrellus sp. MC-2014 KM489128 Camerota (99%; 404/408)	C, small T peak
BQ3.1	JU910	Le Blanc, France	46.63, 1.06	2005-11-01	rotting pear	Morphology	Male-female	Marie-Anne Félix	Marie-Anne Félix	Vulva as in JU385 (not very anteriorly tilted).	Crosses in both directions with JU385.	Panagrellus redivivoides	JU910_28S_F	Panagrellus sp. 23_230 (100%; 546/546); Panagrellus sp. MC-2014 KM489128 (99%; 543/547)	C, small T peak
F2.1	JU1025	Lourmarin, France	43.7635, 5.3586	2006-10-01	rotting Opuntia fruits	Morphology	Male-female	Marie-Anne Félix	Marie-Anne Félix	Vulva as in JU385 (not very anteriorly tilted).	Crosses in both directions with JU1055.	Panagrellus redivivoides	nd	nd
C2.10	JU1055	Le Blanc, France	46.63, 1.06	2006-10-15	flying Drosophila sp. above compost	Morphology	Male-female	Marie-Anne Félix	Marie-Anne Félix	Vulva as in JU385 (not very anteriorly tilted).	Crosses in both directions with JU385 and JU1025.	Panagrellus redivivoides	JU1055_28S_F	Panagrellus sp. 23_230 (99.8%; 597/598); Panagrellus sp. MC-2014 KM489128 (99%; 594/599)	T, also C peak
Var6.1	JU1476	Saint-Jaume, Var, France	43.4871, 6.3285	2008-09-13	rotting sorb fruits	Morphology	Male-female	Marie-Anne Félix	Marie-Anne Félix	Vulva as in JU385 (not very anteriorly tilted).	Crosses in both directions with JU385.	Panagrellus redivivoides	JU1476_28S_F	Panagrellus sp. 23_230 (100%; 486/486); Panagrellus sp. MC-2014 KM489128 (99%; 483/487)	C/T equal
-	JU1477	Ontario, Canada	51, -85	ca. Jan 2009	rotting osage orange (Maclura pomifera)	Morphology	Male-female	Marc-André Lachance	Marc-André Lachance, on a yeast plate	Vulva as in JU385 (not very anteriorly tilted).	Crosses in both directions with JU385.	Panagrellus redivivoides	JU1477_28S_F	Panagrellus sp. 23_230 (99.9%; 691/692); Panagrellus sp. MC-2014 KM489128 (99%; 681/688)	T, also C peak
O223.1	JU1772	Orsay, France	48.7015, 2.1725	2009-09-07	rotting apple	Morphology	Male-female	Marie-Anne Félix	Marie-Anne Félix	Vulva as in JU385 (not very anteriorly tilted).	Crosses in both directions with JU1055.	Panagrellus redivivoides	JU1772_28S-F	Panagrellus sp. 23_230 (99.8%; 488/489); Panagrellus sp. MC-2014 KM489128 (99%; 485/490)	T, small C peak
AR1.1	JU1798	Armenia	41, 45	2009-09-01	rotting apple	Morphology	Male-female	Pierre Gladieux	Marie-Anne Félix	Vulva as in JU385 (not very anteriorly tilted).	Crosses in both directions with JU1055.	Panagrellus redivivoides	JU1798_28S_F	Panagrellus sp. 23_230 (99.9%; 684/685); Panagrellus sp. MC-2014 KM489128 (99%; 681/689)	T, also C peak	JU1798_18S_F	JU2896_18S_F (100% 777/777)
Can1	JU2896	Tenerife, Canary Islands	28.574115, -16.187630	2015-10-09	rotting Opuntia fruits	Morphology	Male-female	Virginie Courtier-Orgogozo	Marie-Anne Félix	Vulva as in JU385 (not very anteriorly tilted).	Crosses in both directions with JU385.	Panagrellus redivivoides	JU2896_28S_F	Panagrellus sp. 23_230 (100%; 471/471); Panagrellus sp. MC-2014 KM489128 (98%; 457/464)	N	JU2896_18S_F	Panagrellus levitatus/sp. 1 BE-2017 (98%, 315/321); Panagrellus sp. MC-2014 (98%, 315/321); Panagrellus redivivus (94%; 750/798)
Tod J.1	-	Eugene, Oregon, USA	44.026, -123.098	2006-10-09	rotting apple	Morphology & mating	Male-Female	Michael Ailion	Michael Ailion		Crosses with F Ap 5.1 and F pear	Panagrellus redivivoides	nd
F Ap 5.1	-	Seattle, Washington, USA	47.517, -122.383	2006-10-15	rotting apples	Morphology and 18S rDNA	Male-Female	Michael Ailion	Michael Ailion	Found in 7 apples, hundreds in each apple	Crosses between other isolates and F Ap 5.1	Panagrellus redivivoides	nd			Seattle_FAp5.1_apple_18S	JU1798_18S_F and JU2896_18S_F (100%; 673/673)
F pear	-	Seattle, Washington, USA	47.517, -122.383	2006-10-15	rotting pear	Morphology & mating	Male-Female	Michael Ailion	Michael Ailion		Crosses with Tod J.2, JTW2	Panagrellus redivivoides	nd
JTW1	-	Seattle, Washington, USA	47.65873;-122.33950	2006-10-16	rotting apples	Morphology & mating	Male-Female	Jim Thomas	Jim Thomas	Found in 2 apples	Crosses with JTW2	Panagrellus redivivoides	nd
JTW2	-	Seattle, Washington, USA	47.65374;-122.31279	2006-10-16	rotting apple	Morphology & mating	Male-Female	Jim Thomas	Jim Thomas		Crosses with F pear	Panagrellus redivivoides	nd
JTW3	-	Seattle, Washington, USA	?	2006-10-17	rotting pear	Morphology & mating	Male-Female	John Murray	Jim Thomas		Crosses with JTW1	Panagrellus redivivoides	nd
JTW4	-	Seattle, Washington, USA	47.69325;-122.32664	2006-10-17	rotting pears	Morphology & mating	Male-Female	Tom Boyle	Jim Thomas	Found in 3 pears	Crosses with JTW1	Panagrellus redivivoides	nd
JTW5	-	Seattle, Washington, USA	47.677;-122.30191	2006-10-17	rotting plum	Morphology & mating	Male-Female	Weiqing Li	Jim Thomas		Crosses with JTW1	Panagrellus redivivoides	nd
-	-	Seattle, Washington, USA	47.67144;-122.30931	2006-10-18	rotting pear	Morphology	Male-Female	Colin Manoil	Jim Thomas			nd	nd
-	-	Seattle, Washington, USA	47.69325;-122.32664	2006-10-23	rotting pears	Morphology	Male-Female	Tom Boyle	Jim Thomas	Found in 3 pears		nd	nd
-	-	Seattle, Washington, USA	47.701, -122.301	2006-10-25	unknown fruit	Morphology	Male-Female	Ryan Lemke	Jim Thomas			nd	nd
-	-	Salem, Oregon, USA	44.955, -122.931	2006-11-07	rotting apple	Morphology	Male-Female	Sandra Pennington	Jim Thomas			nd	nd
AT app	-	Riverside, Washington, USA	48.473, -119.550	2015-09-12	rotting apple	Morphology	Male-Female	Nancy Ridenour's class at Omak High School	Michael Ailion			nd	nd
JO pear	-	Omak, Washington, USA	48.41, -119.53	2015-09-12	rotting pear	Morphology	Male-Female	Nancy Ridenour's class at Omak High School	Michael Ailion			nd	nd
AD app	-	Omak, Washington, USA	48.43, -119.52	2015-09-16	rotting apple	Morphology	Male-Female	Nancy Ridenour's class at Omak High School	Michael Ailion			nd	nd
CM app	-	Everett, Washington, USA	47.971, -122.216	2016-10-04	rotting apple	Morphology	Male-Female	Cynthia McIntyre's class at Everett High School	Michael Ailion			nd	nd
Ch28.2	JU3343	ECNU Minhang campus, Shanghai, 20 m from Ch27	31.0291, 121.4457	2018-03-20	heap of rotting grass and other, including putty powder	Morphology	Male-female	Marie-Anne Félix	Marie-Anne Félix	Vulva tilted anteriorly	Does not cross with JU385 nor PS1163.	nd	JU3343_28S_F	Panagrellus redivivus KU180687 & DQ145647 (98%; 679/693)		JU3343_18S_F	Panagrellus redivivus PS1163 (99%; 807/808)

## Sheet: C. Other groups
Sample ID	Location	GPS (latitude, logitude)	Date (DD/Mon/YY)	Sample	Determination of genus	Reproduction	Sampled by	Isolated by	Remarks	Species identification	Fasta sequence name(s)	Best blast 18S	Other strains from same sample
E.3	Salt Lake City, Utah, USA	40.77167, -111.87316	2006-10-02	rotting apple	18S rDNA	Hermaphroditic	Michael Ailion	Michael Ailion	sequence a bit messy (minor second set of peaks)	Oscheius sp. (probably tipulae)		Oscheius tipulae CEW1 (probably 100% but some N)	C. elegans EG4349, Rhabditis sp. E.4
H.1a	Salt Lake City, Utah, USA	40.734, -111.844	2006-10-04	rotting apple	18S rDNA	Hermaphroditic	Linda Hauth	Michael Ailion		Oscheius sp.	Salt_Lake_H.1a_apple	Oscheius sp. 67_P20 KP756936 (100%; 834/834); Oscheius sp. FVV-2 (100%; 834/834)	Pristionchus uniformis H.4
J.2	Salt Lake City, Utah, USA	40.734, -111.844	2006-10-04	rotting apple	18S rDNA	Hermaphroditic	Linda Hauth	Michael Ailion		Oscheius sp.	Salt_Lake_J.2_apple	Oscheius sp. 67_P20 (100%; 826/826); Oscheius sp. FVV-2 (100%; 826/826)
EG4243 Mush A.2	Salt Lake City, Utah, USA	40.7325, -111.841	2007-10-07	rotting mushroom	18S rDNA	Hermaphroditic	Linda Hauth	Michael Ailion	strain was frozen	Oscheius sp.	Salt_Lake_EG4243_A.2_mushroom	Oscheius sp. 67_P20 (100%; 825/825); Oscheius sp. FVV-2 (100%; 825/825)
LA4	Salt Lake City, Utah, USA	40.734, -111.844	2006-08-08	rotting apricot	18S rDNA	Male-Female	Linda Hauth	Michael Ailion	messy sequence with two sets of peaks	Panagrolaimus sp.	-	Panagrolaimus subelongatus isolate O19	Rhabditella sp. LA3
A.3	Salt Lake City, Utah, USA	40.7753, -111.8530	2006-09-16	rotting apple	18S rDNA	Male-Female	Michael Ailion	Michael Ailion		Panagrolaimidae	Salt_Lake_A.3	Baldwinema ilamense (88%; 735/758); Panagrobelus stammeri (86%; 752/872); Panagrolaimus cf rigidus AF40 (86%; 750/877)
L.2	Salt Lake City, Utah, USA	40.734, -111.844	2006-10-04	rotting apple	18S rDNA	Hermaphroditic	Linda Hauth	Michael Ailion	messy sequence with two sets of peaks	Panagrolaimus sp.	-	Panagrolaimus detritophagus, Panagrolaimus davidi
WA.1	Salt Lake City, Utah, USA	40.7073, -111.8675	2006-10-05	rotting pear	18S rDNA	Male-Female	Wayne Davis	Michael Ailion	sequence clean until an indel polymorphism and trimmed at that point	Panagrolaimus sp.	Salt Lake_WA.1_pear	Panagrolaimus subelongatus M06 (99%; 615/617 -- the two differences are polymorphisms in WA.1 with a base matching P. subelongatus M06 so these might be identical)
Sam A.3b	Lake Sammamish, Issaquah, Washington, USA	47.56, -122.06	2006-10-13	rotting apple	18S rDNA	Male-Female	Michael Ailion	Michael Ailion	messy sequence with two sets of peaks	Panagrolaimus sp.	-	Panagrolaimus cf rigidus AF40	Pristionchus entomophagus Sam A.3b.2
Lib F.1b	Salt Lake City, Utah, USA	40.7798, -111.8762	2006-11-15	rotting apple	18S rDNA	Male-Female	Michael Ailion	Michael Ailion		Panagrolaimus sp.	Salt_Lake_Lib_F.1b_apple	Panagrolaimus davidi (98%; 841/862); Panagrolaimus subelongatus N19 (97%; 841/864)
AP3	Taylorsville, Utah, USA	40.6792, -111.9310	2007-11-08	rotting tomato	18S rDNA		Andrea Pappas	Michael Ailion	sequence trimmed due to second minor set of peaks	Panagrolaimus sp.	Salt_Lake_AP3_tomato	Panagrolaimus trilabiatus (99%; 338/339)
Tom 2.1c	Eugene, Oregon, USA	44.04789, -123.07108	2006-10-09	rotting tomato	18S rDNA	Male-Female	Michael Ailion	Michael Ailion	sequence identical to 11C including two polymorphisms	Pelodera sp.	Eugene_Tom_2.1c_tomato	Pelodera teres EM437 (99%; 763/766); Pelodera teres I16 (99%; 468/470)	C. elegans EG4347
11C	Seattle, Washington, USA	47.674, -122.272	2017-12-03	rotting pumpkin	18S rDNA	Male-Female	Kelsey Medrano's class at the Bush School	Michael Ailion	sequence identical to Tom 2.1c including two polymorphisms	Pelodera sp.	Seattle_11C_pumpkin	Pelodera teres EM437 (99%; 775/778); Pelodera teres I16 (99%; 467/469)
LA3	Salt Lake City, Utah, USA	40.734, -111.844	2006-08-08	rotting apricot	18S rDNA	Male-Female	Linda Hauth	Michael Ailion	same species found in 3 apricots	Rhabditella sp.	Salt_Lake_LA3_apricot	Rhabditella axei RhabAxe (100%; 823/823); Rhabditella axei DF5006 (99%; 820/823)	Panagrolaimus sp. LA4
Petros	Halandri, Athens, Greece	38.02297, 23.8009	July, 2015	rotting bitter orange	18S rDNA	Male-Female	Petros Kouris	Irini Topalidou		Rhabditella sp.	alandri_Petros_bitter_orange	Rhabditella sp. DF5044 (833/833)
AP1	Taylorsville, Utah, USA	40.6792, -111.9310	2007-11-08	rotting tomato	18S rDNA		Andrea Pappas	Michael Ailion		Rhabditinae sp.	Salt_Lake_AP1_tomato	Rhabditinae sp. 1 TMG-2010 isolate G20 (100%; 649/649), Oscheius myriophila 99%
E.4	Salt Lake City, Utah, USA	40.77167, -111.87316	2006-10-02	rotting apple	18S rDNA	Male-Female	Michael Ailion	Michael Ailion	crosses with WB.1a	Rhabditis sp. DF5059	Salt_Lake_E.4_apple	Rhabditis sp. DF5059 (100%; 827/827)	C. elegans EG4349, Oscheius sp. E.3
WB.1a	Salt Lake City, Utah, USA	40.7073, -111.8675	2006-10-05	rotting pear	18S rDNA	Male-Female	Wayne Davis	Michael Ailion	crosses with E.4	Rhabditis sp. DF5059	Salt_Lake_WB.1a_pear	Rhabditis sp. DF5059 (100%; 818/818)
SL Tom A.1	Salt Lake City, Utah, USA	40.6747, -111.7952	2006-11-13	rotting tomato	18S rDNA	Male-Female	Michael Ailion	Michael Ailion	crosses with Lib D.1a	Rhabditis sp. DF5059	Salt_Lake_Tom_A.1_tomato	Rhabditis sp. DF5059 (100%; 823/823)	probable Pelodera sp.
Lib D.1a	Salt Lake City, Utah, USA	40.7798, -111.8762	2006-11-15	rotting apple	18S rDNA	Male-Female	Michael Ailion	Michael Ailion	crosses with SL Tom A.1	Rhabditis sp. DF5059	Salt_Lake_Lib_D.1a_apple	Rhabditis sp. DF5059 (100%; 822/822)
7A	Seattle, Washington, USA	47.674, -122.272	2017-12-03	rotting fig	18S rDNA	Male-Female	Kelsey Medrano's class at the Bush School	Michael Ailion		Rhabditis sp.	Seattle_7A_fig	Rhabditis sp. DF5059 (99%; 823/826)
19A	Seattle, Washington, USA	47.699, -122.297	2017-12-04	rotting tomato	18S rDNA	Hermaphroditic	Kelsey Medrano's class at the Bush School	Michael Ailion		Rhabditis sp. MK-2017	Seattle_19A_tomato	Rhabditis sp. MK-2017 isolate USK_f103 (100%; 827/827)
P1 pumpkin	Seattle, Washington, USA	?	2017-11-15	rotting pumpkin	18S rDNA	Hermaphroditic or parthenogenetic	Laurie Matthews' class at Eastside Catholic	Michael Ailion		Rhabditophanes sp. KR3021	Seattle_P1_pumpkin	Rhabditophanes sp.KR3021 or AMS-2013 (100%; 772/772)	Pristionchus sp. Pumpkin P2
